# Supplementary material for: 3-Hy­droxy-8-oxo-3-nor-methyl­chamigrane-2,7-peroxide
Source: Acta Crystallogr Sect E Struct Rep Online. 2010 Jun 30;66(Pt 7):o1875. doi: 10.1107/S1600536810024517 (PMC3006748; doi:10.1107/S1600536810024517)
Supplement: Supplementary file 1 [file e-66-o1875-sup1.cif]

##############################################################################
###                                                                        ###
###        Electronic paper (Acta Crystallographica Section E)             ###
###                                                                        ###
##############################################################################
#                                                                            #
# This CIF contains the data in a paper accepted for publication in Acta     #
# Crystallographica Section E. It conforms to the requirements of Notes      #
# for Authors for Section E, and has been peer reviewed under the auspices   #
# of the IUCr Commission on Journals.                                        #
#                                                                            #
# Full details of the Crystallographic Information File format               #
# are given in the paper "The Crystallographic Information File (CIF):       #
# a New Standard Archive File for Crystallography" by S. R. Hall, F. H.      #
# Allen and I. D. Brown [Acta Cryst. (1991), A47, 655-685].                  #
#                                                                            #
# The current version of the core CIF dictionary is obtainable from          #
# ftp://ftp.iucr.org/pub/cif_core.dic. The current version number is 2.4.    #
#                                                                            #
# Software is freely available for graphical display of the structure(s) in  #
# this CIF.  For information consult the CIF home page http://www.iucr.org/  #
# cif/home.html                                                              #
#                                                                            #
# This file may be used for bona fide research purposes within the           #
# scientific community so long as proper attribution is given to the journal # 
# article from which it was obtained.                                        #
#                                                                            #
##############################################################################
                                             
data_I
_audit_creation_method     SHELXL97
_chemical_name_systematic
;
9-hydroxy-1,5,5-trimethyl-1,8-epidioxyspiro[5.5]decan-2-one
;
_chemical_name_common     ?
_chemical_formula_moiety     'C14 H22 O4'
_chemical_formula_sum     'C14 H22 O4'
_chemical_formula_iupac     'C14 H22 O4'
_chemical_formula_weight     254.32
_chemical_melting_point     ?
_symmetry_cell_setting     orthorhombic
_symmetry_space_group_name_H-M     'P 21 21 21'
_symmetry_space_group_name_Hall     'P 2ac 2ab'
loop_
    _symmetry_equiv_pos_as_xyz
    'x, y, z'
    '-x+1/2, -y, z+1/2'
    '-x, y+1/2, -z+1/2'
    'x+1/2, -y+1/2, -z'
_cell_length_a     7.3138(4)
_cell_length_b     12.4206(7)
_cell_length_c     13.9408(8)
_cell_angle_alpha     90.00
_cell_angle_beta     90.00
_cell_angle_gamma     90.00
_cell_volume     1266.41(12)
_cell_formula_units_Z     4
_cell_measurement_reflns_used     4034
_cell_measurement_theta_min     2.79
_cell_measurement_theta_max     27.00
_cell_measurement_temperature     173(2)
_exptl_crystal_description     block
_exptl_crystal_colour     colorless
_exptl_crystal_size_max     0.42
_exptl_crystal_size_mid     0.38
_exptl_crystal_size_min     0.35
_exptl_crystal_density_diffrn     1.334
_exptl_crystal_density_meas     ?
_exptl_crystal_density_method     'not measured'
_exptl_crystal_F_000     552
_exptl_absorpt_coefficient_mu     0.096
_exptl_absorpt_correction_type     multi-scan
_exptl_absorpt_process_details     '(<i>SADABS</i>; Sheldrick, 1996)'
_exptl_absorpt_correction_T_min     0.9607
_exptl_absorpt_correction_T_max     0.9671
_exptl_special_details
;
;
_diffrn_ambient_temperature     173(2)
_diffrn_radiation_type     MoK\a
_diffrn_radiation_wavelength     0.71073
_diffrn_radiation_source     'fine-focus sealed tube'
_diffrn_radiation_monochromator     graphite
_diffrn_measurement_device_type     'Bruker SMART 1000 CCD diffractometer'
_diffrn_measurement_method     '\w scans'
_diffrn_detector_area_resol_mean     ?
_diffrn_reflns_number     6456
_diffrn_reflns_av_R_equivalents     0.0211
_diffrn_reflns_av_sigmaI/netI     0.0191
_diffrn_reflns_theta_min     2.20
_diffrn_reflns_theta_max     27.00
_diffrn_reflns_theta_full     27.00
_diffrn_measured_fraction_theta_max     0.996
_diffrn_measured_fraction_theta_full     0.996
_diffrn_reflns_limit_h_min     -5
_diffrn_reflns_limit_h_max     9
_diffrn_reflns_limit_k_min     -15
_diffrn_reflns_limit_k_max     15
_diffrn_reflns_limit_l_min     -17
_diffrn_reflns_limit_l_max     13
_diffrn_standards_number     0
_diffrn_standards_interval_count     .
_diffrn_standards_interval_time     .
_diffrn_standards_decay_%     ?
_refine_special_details
;
Refinement of <i>F</i>^2^ against ALL reflections. The weighted <i>R</i>-factor
<i>wR</i> and goodness of fit <i>S</i> are based on <i>F</i>^2^, conventional
<i>R</i>-factors <i>R</i> are based on <i>F</i>, with <i>F</i> set to zero for
negative <i>F</i>^2^. The threshold expression of <i>F</i>^2^ >
\s(<i>F</i>^2^) is used only for calculating <i>R</i>-factors(gt) <i>etc</i>.
and is not relevant to the choice of reflections for refinement.
<i>R</i>-factors based on <i>F</i>^2^ are statistically about twice as large
as those based on <i>F</i>, and <i>R</i>- factors based on ALL data will be
even larger.
;
_reflns_number_total     1602
_reflns_number_gt     1471
_reflns_threshold_expression     I>2\s(I)
_refine_ls_structure_factor_coef     Fsqd
_refine_ls_matrix_type     full
_refine_ls_R_factor_all     0.0409
_refine_ls_R_factor_gt     0.0373
_refine_ls_wR_factor_gt     0.0994
_refine_ls_wR_factor_ref     0.1025
_refine_ls_goodness_of_fit_ref     1.082
_refine_ls_restrained_S_all     1.082
_refine_ls_number_reflns     1602
_refine_ls_number_parameters     167
_refine_ls_number_restraints     0
_refine_ls_hydrogen_treatment     constr
_refine_ls_weighting_scheme     calc
_refine_ls_weighting_details
         'calc w=1/[\s^2^(Fo^2^)+(0.0611P)^2^+0.2837P] where P=(Fo^2^+2Fc^2^)/3'
_atom_sites_solution_hydrogens     geom
_atom_sites_solution_primary     direct
_atom_sites_solution_secondary     difmap
_refine_ls_shift/su_max     0.000
_refine_ls_shift/su_mean     0.000
_refine_diff_density_max     0.295
_refine_diff_density_min     -0.169
_refine_ls_extinction_method     none
_refine_ls_extinction_coef     ?
loop_
    _atom_type_symbol
    _atom_type_description
    _atom_type_scat_dispersion_real
    _atom_type_scat_dispersion_imag
    _atom_type_scat_source
    'C' 'C' 0.0033 0.0000
                         'International Tables Vol C Tables 4.2.6.8 and 6.1.1.4'
    'H' 'H' 0.0000 0.0000
                         'International Tables Vol C Tables 4.2.6.8 and 6.1.1.4'
    'O' 'O' 0.0106 0.0000
                         'International Tables Vol C Tables 4.2.6.8 and 6.1.1.4'
_computing_data_collection     '<i>SMART</i> (Bruker, 2001)'
_computing_cell_refinement     '<i>SAINT-Plus</i> (Bruker, 2003)'
_computing_data_reduction     '<i>SAINT-Plus</i> (Bruker, 2003)'
_computing_structure_solution     '<i>SHELXTL</i> (Sheldrick, 2008)'
_computing_structure_refinement     '<i>SHELXTL</i> (Sheldrick, 2008)'
_computing_molecular_graphics     '<i>SHELXTL</i> (Sheldrick, 2008)'
_computing_publication_material     '<i>SHELXTL</i> (Sheldrick, 2008)'
loop_
    _atom_site_type_symbol
    _atom_site_label
    _atom_site_fract_x
    _atom_site_fract_y
    _atom_site_fract_z
    _atom_site_U_iso_or_equiv
    _atom_site_adp_type
    _atom_site_calc_flag
    _atom_site_refinement_flags
    _atom_site_occupancy
    _atom_site_disorder_assembly
    _atom_site_disorder_group
    C C1 0.4858(3) 0.29411(15) 0.68490(13) 0.0218(4) Uani d . 1 . .
    H H1A 0.5496 0.2309 0.7124 0.026 Uiso calc R 1 . .
    H H1B 0.3532 0.2857 0.6971 0.026 Uiso calc R 1 . .
    C C2 0.5204(3) 0.29930(15) 0.57779(13) 0.0225(4) Uani d . 1 . .
    H H2 0.4747 0.2304 0.5495 0.027 Uiso calc R 1 . .
    C C3 0.4112(3) 0.39043(16) 0.53239(13) 0.0247(4) Uani d . 1 . .
    H H3 0.2786 0.3719 0.5380 0.030 Uiso calc R 1 . .
    C C4 0.4405(3) 0.49914(16) 0.58127(15) 0.0296(5) Uani d . 1 . .
    H H4A 0.3429 0.5494 0.5608 0.036 Uiso calc R 1 . .
    H H4B 0.5591 0.5295 0.5602 0.036 Uiso calc R 1 . .
    C C5 0.4393(3) 0.49050(15) 0.69173(14) 0.0259(4) Uani d . 1 . .
    H H5A 0.3114 0.4812 0.7134 0.031 Uiso calc R 1 . .
    H H5B 0.4846 0.5593 0.7187 0.031 Uiso calc R 1 . .
    C C6 0.5554(2) 0.39771(14) 0.73338(13) 0.0183(4) Uani d . 1 . .
    C C7 0.7632(3) 0.40990(16) 0.70409(13) 0.0229(4) Uani d . 1 . .
    C C8 0.8819(3) 0.32554(18) 0.75389(15) 0.0280(4) Uani d . 1 . .
    C C9 0.8623(3) 0.3215(2) 0.86128(15) 0.0334(5) Uani d . 1 . .
    H H9A 0.9072 0.3896 0.8897 0.040 Uiso calc R 1 . .
    H H9B 0.9367 0.2617 0.8873 0.040 Uiso calc R 1 . .
    C C10 0.6617(3) 0.30478(17) 0.88798(14) 0.0285(4) Uani d . 1 . .
    H H10A 0.6507 0.3054 0.9588 0.034 Uiso calc R 1 . .
    H H10B 0.6229 0.2328 0.8653 0.034 Uiso calc R 1 . .
    C C11 0.5305(3) 0.38957(16) 0.84637(14) 0.0221(4) Uani d . 1 . .
    C C12 0.3354(3) 0.3526(2) 0.87222(16) 0.0331(5) Uani d . 1 . .
    H H12A 0.3233 0.3480 0.9421 0.050 Uiso calc R 1 . .
    H H12B 0.3122 0.2817 0.8438 0.050 Uiso calc R 1 . .
    H H12C 0.2467 0.4046 0.8472 0.050 Uiso calc R 1 . .
    C C13 0.5579(3) 0.49723(17) 0.89893(14) 0.0312(5) Uani d . 1 . .
    H H13A 0.6821 0.5238 0.8871 0.047 Uiso calc R 1 . .
    H H13B 0.5401 0.4866 0.9679 0.047 Uiso calc R 1 . .
    H H13C 0.4691 0.5499 0.8752 0.047 Uiso calc R 1 . .
    C C14 0.8524(3) 0.52104(18) 0.72087(16) 0.0341(5) Uani d . 1 . .
    H H14A 0.7730 0.5775 0.6949 0.051 Uiso calc R 1 . .
    H H14B 0.9713 0.5235 0.6885 0.051 Uiso calc R 1 . .
    H H14C 0.8695 0.5326 0.7898 0.051 Uiso calc R 1 . .
    O O1 0.7133(2) 0.30323(12) 0.56148(10) 0.0295(4) Uani d . 1 . .
    O O2 0.4515(2) 0.40426(12) 0.43304(10) 0.0333(4) Uani d . 1 . .
    H H2A 0.4353 0.3457 0.4041 0.050 Uiso calc R 1 . .
    O O3 0.7841(2) 0.40379(13) 0.60137(10) 0.0298(3) Uani d . 1 . .
    O O4 0.9872(2) 0.26855(15) 0.71020(12) 0.0423(5) Uani d . 1 . .
loop_
    _atom_site_aniso_label
    _atom_site_aniso_U_11
    _atom_site_aniso_U_22
    _atom_site_aniso_U_33
    _atom_site_aniso_U_12
    _atom_site_aniso_U_13
    _atom_site_aniso_U_23
    C1 0.0262(9) 0.0173(8) 0.0219(9) -0.0021(8) -0.0017(7) -0.0004(7)
    C2 0.0273(9) 0.0180(8) 0.0222(9) -0.0018(8) -0.0007(8) -0.0047(7)
    C3 0.0310(10) 0.0245(9) 0.0187(8) -0.0002(8) -0.0046(8) -0.0016(7)
    C4 0.0439(12) 0.0208(9) 0.0242(9) 0.0050(9) -0.0104(9) -0.0004(8)
    C5 0.0338(10) 0.0211(9) 0.0229(9) 0.0069(9) -0.0053(8) -0.0041(8)
    C6 0.0198(8) 0.0179(8) 0.0174(8) -0.0001(7) 0.0005(7) -0.0018(7)
    C7 0.0234(9) 0.0278(9) 0.0174(8) -0.0029(8) -0.0002(7) -0.0005(8)
    C8 0.0204(9) 0.0350(10) 0.0284(10) 0.0006(9) -0.0018(8) -0.0055(9)
    C9 0.0306(11) 0.0433(12) 0.0264(10) 0.0114(10) -0.0051(9) 0.0013(10)
    C10 0.0342(11) 0.0295(10) 0.0217(9) 0.0024(9) 0.0005(8) 0.0035(8)
    C11 0.0228(9) 0.0254(9) 0.0182(8) 0.0007(8) 0.0011(7) -0.0024(8)
    C12 0.0274(10) 0.0467(13) 0.0251(10) -0.0053(10) 0.0068(8) -0.0040(9)
    C13 0.0389(12) 0.0318(10) 0.0228(9) 0.0023(10) -0.0015(9) -0.0080(8)
    C14 0.0363(11) 0.0364(11) 0.0297(10) -0.0155(10) 0.0007(9) 0.0004(9)
    O1 0.0286(7) 0.0345(8) 0.0253(7) 0.0029(6) 0.0013(6) -0.0095(6)
    O2 0.0511(10) 0.0305(7) 0.0184(6) -0.0015(8) -0.0050(7) -0.0015(6)
    O3 0.0307(7) 0.0378(8) 0.0208(7) -0.0093(7) 0.0037(6) -0.0027(6)
    O4 0.0329(8) 0.0555(10) 0.0386(9) 0.0160(8) -0.0052(7) -0.0158(8)
_geom_special_details
;
All e.s.d.'s (except the e.s.d. in the dihedral angle between two l.s. planes)
are estimated using the full covariance matrix. The cell e.s.d.'s are taken
into account individually in the estimation of e.s.d.'s in distances, angles
and torsion angles; correlations between e.s.d.'s in cell parameters are only
used when they are defined by crystal symmetry. An approximate (isotropic)
treatment of cell e.s.d.'s is used for estimating e.s.d.'s involving l.s.
planes.
;
loop_
    _geom_bond_atom_site_label_1
    _geom_bond_atom_site_label_2
    _geom_bond_site_symmetry_2
    _geom_bond_distance
    _geom_bond_publ_flag
    C1 C2 . 1.516(3) ?
    C1 C6 . 1.540(2) ?
    C1 H1A . 0.9900 ?
    C1 H1B . 0.9900 ?
    C2 O1 . 1.430(2) ?
    C2 C3 . 1.523(3) ?
    C2 H2 . 1.0000 ?
    C3 O2 . 1.426(2) ?
    C3 C4 . 1.528(3) ?
    C3 H3 . 1.0000 ?
    C4 C5 . 1.544(3) ?
    C4 H4A . 0.9900 ?
    C4 H4B . 0.9900 ?
    C5 C6 . 1.545(3) ?
    C5 H5A . 0.9900 ?
    C5 H5B . 0.9900 ?
    C6 C7 . 1.581(3) ?
    C6 C11 . 1.589(2) ?
    C7 O3 . 1.442(2) ?
    C7 C8 . 1.527(3) ?
    C7 C14 . 1.545(3) ?
    C8 O4 . 1.211(3) ?
    C8 C9 . 1.505(3) ?
    C9 C10 . 1.528(3) ?
    C9 H9A . 0.9900 ?
    C9 H9B . 0.9900 ?
    C10 C11 . 1.538(3) ?
    C10 H10A . 0.9900 ?
    C10 H10B . 0.9900 ?
    C11 C13 . 1.538(3) ?
    C11 C12 . 1.542(3) ?
    C12 H12A . 0.9800 ?
    C12 H12B . 0.9800 ?
    C12 H12C . 0.9800 ?
    C13 H13A . 0.9800 ?
    C13 H13B . 0.9800 ?
    C13 H13C . 0.9800 ?
    C14 H14A . 0.9800 ?
    C14 H14B . 0.9800 ?
    C14 H14C . 0.9800 ?
    O1 O3 . 1.462(2) ?
    O2 H2A . 0.8400 ?
loop_
    _geom_angle_atom_site_label_1
    _geom_angle_atom_site_label_2
    _geom_angle_atom_site_label_3
    _geom_angle_site_symmetry_1
    _geom_angle_site_symmetry_3
    _geom_angle
    _geom_angle_publ_flag
    C2 C1 C6 . . 109.98(15) ?
    C2 C1 H1A . . 109.7 ?
    C6 C1 H1A . . 109.7 ?
    C2 C1 H1B . . 109.7 ?
    C6 C1 H1B . . 109.7 ?
    H1A C1 H1B . . 108.2 ?
    O1 C2 C1 . . 108.82(16) ?
    O1 C2 C3 . . 115.22(17) ?
    C1 C2 C3 . . 110.70(16) ?
    O1 C2 H2 . . 107.3 ?
    C1 C2 H2 . . 107.3 ?
    C3 C2 H2 . . 107.3 ?
    O2 C3 C2 . . 112.61(17) ?
    O2 C3 C4 . . 107.32(16) ?
    C2 C3 C4 . . 113.44(16) ?
    O2 C3 H3 . . 107.7 ?
    C2 C3 H3 . . 107.7 ?
    C4 C3 H3 . . 107.7 ?
    C3 C4 C5 . . 112.51(16) ?
    C3 C4 H4A . . 109.1 ?
    C5 C4 H4A . . 109.1 ?
    C3 C4 H4B . . 109.1 ?
    C5 C4 H4B . . 109.1 ?
    H4A C4 H4B . . 107.8 ?
    C4 C5 C6 . . 115.08(16) ?
    C4 C5 H5A . . 108.5 ?
    C6 C5 H5A . . 108.5 ?
    C4 C5 H5B . . 108.5 ?
    C6 C5 H5B . . 108.5 ?
    H5A C5 H5B . . 107.5 ?
    C1 C6 C5 . . 106.09(15) ?
    C1 C6 C7 . . 106.51(15) ?
    C5 C6 C7 . . 111.08(16) ?
    C1 C6 C11 . . 110.13(15) ?
    C5 C6 C11 . . 110.94(15) ?
    C7 C6 C11 . . 111.84(15) ?
    O3 C7 C8 . . 110.81(16) ?
    O3 C7 C14 . . 98.79(15) ?
    C8 C7 C14 . . 107.71(16) ?
    O3 C7 C6 . . 110.67(15) ?
    C8 C7 C6 . . 111.29(16) ?
    C14 C7 C6 . . 116.91(17) ?
    O4 C8 C9 . . 122.8(2) ?
    O4 C8 C7 . . 122.27(19) ?
    C9 C8 C7 . . 114.91(18) ?
    C8 C9 C10 . . 109.78(18) ?
    C8 C9 H9A . . 109.7 ?
    C10 C9 H9A . . 109.7 ?
    C8 C9 H9B . . 109.7 ?
    C10 C9 H9B . . 109.7 ?
    H9A C9 H9B . . 108.2 ?
    C9 C10 C11 . . 114.46(17) ?
    C9 C10 H10A . . 108.6 ?
    C11 C10 H10A . . 108.6 ?
    C9 C10 H10B . . 108.6 ?
    C11 C10 H10B . . 108.6 ?
    H10A C10 H10B . . 107.6 ?
    C13 C11 C10 . . 109.54(16) ?
    C13 C11 C12 . . 105.55(17) ?
    C10 C11 C12 . . 106.57(17) ?
    C13 C11 C6 . . 113.71(16) ?
    C10 C11 C6 . . 110.25(15) ?
    C12 C11 C6 . . 110.88(16) ?
    C11 C12 H12A . . 109.5 ?
    C11 C12 H12B . . 109.5 ?
    H12A C12 H12B . . 109.5 ?
    C11 C12 H12C . . 109.5 ?
    H12A C12 H12C . . 109.5 ?
    H12B C12 H12C . . 109.5 ?
    C11 C13 H13A . . 109.5 ?
    C11 C13 H13B . . 109.5 ?
    H13A C13 H13B . . 109.5 ?
    C11 C13 H13C . . 109.5 ?
    H13A C13 H13C . . 109.5 ?
    H13B C13 H13C . . 109.5 ?
    C7 C14 H14A . . 109.5 ?
    C7 C14 H14B . . 109.5 ?
    H14A C14 H14B . . 109.5 ?
    C7 C14 H14C . . 109.5 ?
    H14A C14 H14C . . 109.5 ?
    H14B C14 H14C . . 109.5 ?
    C2 O1 O3 . . 108.54(14) ?
    C3 O2 H2A . . 109.5 ?
    C7 O3 O1 . . 112.66(14) ?
loop_
    _geom_torsion_atom_site_label_1
    _geom_torsion_atom_site_label_2
    _geom_torsion_atom_site_label_3
    _geom_torsion_atom_site_label_4
    _geom_torsion_site_symmetry_1
    _geom_torsion_site_symmetry_2
    _geom_torsion_site_symmetry_3
    _geom_torsion_site_symmetry_4
    _geom_torsion
    _geom_torsion_publ_flag
    C6 C1 C2 O1 . . . . 63.6(2) ?
    C6 C1 C2 C3 . . . . -63.9(2) ?
    O1 C2 C3 O2 . . . . 50.9(2) ?
    C1 C2 C3 O2 . . . . 174.94(16) ?
    O1 C2 C3 C4 . . . . -71.2(2) ?
    C1 C2 C3 C4 . . . . 52.8(2) ?
    O2 C3 C4 C5 . . . . -168.47(18) ?
    C2 C3 C4 C5 . . . . -43.4(3) ?
    C3 C4 C5 C6 . . . . 46.4(3) ?
    C2 C1 C6 C5 . . . . 63.35(19) ?
    C2 C1 C6 C7 . . . . -55.08(19) ?
    C2 C1 C6 C11 . . . . -176.53(15) ?
    C4 C5 C6 C1 . . . . -55.3(2) ?
    C4 C5 C6 C7 . . . . 60.0(2) ?
    C4 C5 C6 C11 . . . . -174.90(17) ?
    C1 C6 C7 O3 . . . . 52.6(2) ?
    C5 C6 C7 O3 . . . . -62.5(2) ?
    C11 C6 C7 O3 . . . . 172.94(15) ?
    C1 C6 C7 C8 . . . . -71.10(18) ?
    C5 C6 C7 C8 . . . . 173.81(15) ?
    C11 C6 C7 C8 . . . . 49.3(2) ?
    C1 C6 C7 C14 . . . . 164.57(16) ?
    C5 C6 C7 C14 . . . . 49.5(2) ?
    C11 C6 C7 C14 . . . . -75.1(2) ?
    O3 C7 C8 O4 . . . . 5.0(3) ?
    C14 C7 C8 O4 . . . . -102.0(2) ?
    C6 C7 C8 O4 . . . . 128.6(2) ?
    O3 C7 C8 C9 . . . . -176.93(18) ?
    C14 C7 C8 C9 . . . . 76.0(2) ?
    C6 C7 C8 C9 . . . . -53.3(2) ?
    O4 C8 C9 C10 . . . . -126.6(2) ?
    C7 C8 C9 C10 . . . . 55.4(3) ?
    C8 C9 C10 C11 . . . . -56.0(3) ?
    C9 C10 C11 C13 . . . . -72.0(2) ?
    C9 C10 C11 C12 . . . . 174.30(18) ?
    C9 C10 C11 C6 . . . . 53.9(2) ?
    C1 C6 C11 C13 . . . . -167.83(16) ?
    C5 C6 C11 C13 . . . . -50.7(2) ?
    C7 C6 C11 C13 . . . . 73.9(2) ?
    C1 C6 C11 C10 . . . . 68.7(2) ?
    C5 C6 C11 C10 . . . . -174.15(16) ?
    C7 C6 C11 C10 . . . . -49.5(2) ?
    C1 C6 C11 C12 . . . . -49.1(2) ?
    C5 C6 C11 C12 . . . . 68.1(2) ?
    C7 C6 C11 C12 . . . . -167.31(16) ?
    C1 C2 O1 O3 . . . . -64.81(18) ?
    C3 C2 O1 O3 . . . . 60.17(19) ?
    C8 C7 O3 O1 . . . . 66.13(19) ?
    C14 C7 O3 O1 . . . . 178.97(15) ?
    C6 C7 O3 O1 . . . . -57.8(2) ?
    C2 O1 O3 C7 . . . . 64.05(18) ?
loop_
    _geom_hbond_atom_site_label_D
    _geom_hbond_atom_site_label_H
    _geom_hbond_atom_site_label_A
    _geom_hbond_site_symmetry_A
    _geom_hbond_distance_DH
    _geom_hbond_distance_HA
    _geom_hbond_distance_DA
    _geom_hbond_angle_DHA
    _geom_hbond_publ_flag
    O2 H2A O1 4_456 0.84 2.51 3.112(2) 130 yes
    O2 H2A O4 4_456 0.84 2.17 2.943(2) 154 yes
    C2 H2 O1 4_456 1.00 2.49 3.231(2) 130 no
data_global
_journal_date_recd_electronic     2010-06-01
_journal_date_accepted     2010-06-23
_journal_name_full     'Acta Crystallographica, Section E'
_journal_year     2010
_journal_volume     66
_journal_issue      7
_journal_page_first     o1875
_journal_page_last     o1875
_journal_paper_category     QO
_journal_coeditor_code     ZS2044
_publ_contact_author_name     'Dongze Liu'
_publ_contact_author_address
;
South China Sea Institute of Oceanology,
Chinese Academy of Sciences, Guangzhou 510301,
People's Republic of China
;
_publ_contact_author_email     dongzeliu@scsio.ac.cn
_publ_contact_author_fax        .2E-306
_publ_contact_author_phone        .2E-306
_publ_section_title
;
3-Hydroxy-8-oxo-3-nor-methylchamigrane-2,7-peroxide
;
loop_
    _publ_author_name
    _publ_author_address
    'Liu, Dongze'
;
South China Sea Institute of Oceanology,
Chinese Academy of Sciences
Guangzhou 510301
People's Republic of China
;
