# Supplementary material for: 3-Hy­droxy-8-oxo-3-nor-methyl­chamigrane-2,7-peroxide
Source: Acta Crystallogr Sect E Struct Rep Online. 2010 Jun 30;66(Pt 7):o1875. doi: 10.1107/S1600536810024517 (PMC3006748; doi:10.1107/S1600536810024517)
Supplement: Supplementary file 2 [file e-66-o1875-Isup2.hkl]

# 
# h,k,l, Fc-squared, Fo-squared, sigma(Fo-squared) and status flag 
# 
data_I
_shelx_title ' 01052m in P2(1)2(1)2(1)' 
_shelx_refln_list_code          4 
_shelx_F_calc_maximum      139.48 
_exptl_crystal_F_000       552.00 
_reflns_d_resolution_high  0.7828 
 
loop_ 
 _symmetry_equiv_pos_as_xyz 
 'x, y, z' 
 '-x+1/2, -y, z+1/2' 
 '-x, y+1/2, -z+1/2' 
 'x+1/2, -y+1/2, -z' 
 
_cell_length_a     7.3138 
_cell_length_b    12.4206 
_cell_length_c    13.9408 
_cell_angle_alpha  90.000 
_cell_angle_beta   90.000 
_cell_angle_gamma  90.000 
 
_shelx_F_squared_multiplier     1.000 
 
loop_ 
 _refln_index_h 
 _refln_index_k 
 _refln_index_l 
 _refln_F_squared_calc 
 _refln_F_squared_meas 
 _refln_F_squared_sigma 
 _refln_observed_status 
   2   0   0     5331.68     5655.64     83.53 o 
   4   0   0     1135.16     1210.24     18.65 o 
   6   0   0       44.70       48.85      2.98 o 
   8   0   0        0.13       -0.06      1.97 o 
   1   1   0     3540.81     3731.38     44.74 o 
   2   1   0     1425.88     1483.62     18.41 o 
   3   1   0      841.12      852.82      9.34 o 
   4   1   0       66.78       53.59      1.13 o 
   5   1   0        0.87        2.35      0.52 o 
   6   1   0       97.91       99.40      2.30 o 
   7   1   0        5.56        4.39      1.27 o 
   8   1   0        5.43        3.40      1.54 o 
   9   1   0       74.24       82.99      3.48 o 
   0   2   0        0.05        0.10      0.20 o 
   1   2   0     7838.10     8321.60     88.34 o 
   2   2   0       44.53       56.54      1.42 o 
   3   2   0      640.36      719.71      9.30 o 
   4   2   0       85.54       90.02      2.38 o 
   5   2   0       66.23       74.76      1.83 o 
   6   2   0      756.00      775.09     10.50 o 
   7   2   0        4.75        4.41      1.27 o 
   8   2   0      233.85      246.95      5.75 o 
   9   2   0      177.92      209.66      5.55 o 
   1   3   0     1268.57     1426.10     15.16 o 
   2   3   0      611.53      598.94      7.61 o 
   3   3   0        8.32       10.40      0.66 o 
   4   3   0      397.86      401.02      5.78 o 
   5   3   0       83.82       85.75      2.59 o 
   6   3   0       49.13       42.71      2.27 o 
   7   3   0        0.03        0.13      0.98 o 
   8   3   0      240.94      242.71      5.71 o 
   9   3   0        7.39        8.18      2.93 o 
   1   4   0      228.12      253.00      3.13 o 
   2   4   0     1831.36     1953.23     20.68 o 
   3   4   0      318.67      317.22      4.49 o 
   4   4   0       10.41       10.91      1.57 o 
   5   4   0     1111.82     1125.96     14.51 o 
   6   4   0      113.65      118.09      2.66 o 
   7   4   0       22.56       23.05      2.36 o 
   8   4   0        0.22        1.71      1.95 o 
   9   4   0       25.63       29.53      3.83 o 
   1   5   0      457.81      441.81      4.74 o 
   2   5   0      624.36      648.08      9.15 o 
   3   5   0      372.54      355.47      4.96 o 
   4   5   0      138.63      136.18      2.54 o 
   5   5   0      599.61      587.57      8.18 o 
   6   5   0      217.77      196.66      4.68 o 
   7   5   0        5.33        7.98      1.49 o 
   8   5   0        1.81       -0.02      2.18 o 
   0   6   0       50.90       55.91      1.44 o 
   1   6   0      104.15      116.48      2.03 o 
   2   6   0        2.49        1.41      0.48 o 
   3   6   0      372.74      371.47      7.43 o 
   4   6   0     1227.92     1243.86     19.78 o 
   5   6   0      267.00      264.67      5.59 o 
   6   6   0       58.47       55.89      2.42 o 
   7   6   0        0.31        1.28      1.41 o 
   8   6   0        0.51        0.74      1.65 o 
   1   7   0      923.32      952.60     14.14 o 
   2   7   0      114.83      106.02      2.00 o 
   3   7   0      194.54      199.46      4.23 o 
   4   7   0      191.56      182.25      4.17 o 
   5   7   0       49.90       47.38      2.55 o 
   6   7   0      152.78      153.97      4.21 o 
   7   7   0       13.81       19.50      2.10 o 
   8   7   0       38.58       48.76      2.79 o 
   0   8   0      142.39      124.69      3.31 o 
   1   8   0      481.42      476.18      6.83 o 
   2   8   0      914.84      935.69     12.55 o 
   3   8   0      330.66      303.46      5.92 o 
   4   8   0        1.40        0.83      1.00 o 
   5   8   0       48.11       47.65      2.25 o 
   6   8   0      113.93       94.42      3.27 o 
   7   8   0        0.54        2.09      1.55 o 
   8   8   0      150.80      157.67      4.87 o 
   1   9   0        2.11        0.72      0.77 o 
   2   9   0        5.36        5.98      0.87 o 
   3   9   0      185.69      201.70      4.74 o 
   4   9   0        1.75        4.14      1.25 o 
   5   9   0       21.79       20.83      4.90 o 
   6   9   0       42.40       38.68      2.28 o 
   7   9   0       72.27       78.07      3.44 o 
   0  10   0     4841.65     4689.62    107.55 o 
   1  10   0      194.55      189.43      3.22 o 
   2  10   0      303.27      276.96      6.27 o 
   3  10   0       80.84       73.82      2.19 o 
   4  10   0      320.37      308.76      5.49 o 
   5  10   0       46.58       53.87      2.57 o 
   6  10   0       41.24       42.77      4.07 o 
   7  10   0        0.42        0.31      1.77 o 
   1  11   0      450.61      463.64     12.64 o 
   2  11   0       99.90       99.42      3.43 o 
   3  11   0      103.45       99.20      3.52 o 
   4  11   0       18.99       19.11      2.19 o 
   5  11   0       22.71       19.85      3.29 o 
   6  11   0        7.50        6.88      1.91 o 
   0  12   0       82.56       57.80      3.30 o 
   1  12   0      707.20      697.59     10.80 o 
   2  12   0        0.34        0.92      1.36 o 
   3  12   0      225.08      215.80      6.47 o 
   4  12   0       26.91       28.29      3.72 o 
   5  12   0        3.19        0.16      1.72 o 
   6  12   0      182.60      196.74      6.10 o 
   1  13   0       94.51       89.37      3.04 o 
   2  13   0       73.24       74.79      3.16 o 
   3  13   0       11.61       10.47      2.68 o 
   4  13   0        0.09        1.56      1.86 o 
   5  13   0        0.18        0.83      1.97 o 
   0  14   0       19.59       28.29      3.85 o 
   1  14   0       15.76       13.17      1.68 o 
   2  14   0       13.98       15.04      2.18 o 
   3  14   0        0.40        1.95      1.86 o 
   4  14   0       30.76       36.99      3.21 o 
   1  15   0        8.10       10.26      3.16 o 
   2  15   0        0.02        1.63      1.94 o 
   3  15   0        6.32        6.53      2.17 o 
   1   0   1     2854.65     2958.11     31.10 o 
   2   0   1     2326.25     2480.91     26.74 o 
   3   0   1      943.61     1129.33     12.20 o 
   4   0   1     1281.04     1370.52     14.86 o 
   5   0   1       39.14       43.26      1.13 o 
   6   0   1      201.13      206.24      7.37 o 
   7   0   1       96.99       84.99      3.86 o 
   8   0   1        0.03       -1.38      1.38 o 
   9   0   1      220.56      225.01      5.77 o 
   0   1   1     2797.37     2929.72    151.52 o 
   1   1   1     4258.32     4501.71     38.62 o 
   2   1   1     2000.61     2066.18     16.56 o 
   3   1   1      701.44      764.41      5.96 o 
   4   1   1     1873.27     2057.54     15.52 o 
   5   1   1      343.97      322.09      2.94 o 
   6   1   1      149.05      134.51      1.96 o 
   7   1   1       14.44       11.98      1.07 o 
   8   1   1       19.27       20.65      1.96 o 
   9   1   1       39.68       44.31      1.98 o 
   0   2   1    19454.62    18730.68    286.25 o 
   1   2   1     1330.79     1430.47     10.75 o 
   2   2   1     1921.49     2126.97     16.85 o 
   3   2   1     4006.93     4238.28     33.72 o 
   4   2   1      203.98      237.64      2.35 o 
   5   2   1      151.62      157.72      2.05 o 
   6   2   1      279.14      288.28      3.33 o 
   7   2   1       24.72       22.60      1.31 o 
   8   2   1       23.11       24.52      1.54 o 
   9   2   1        9.76        8.39      1.41 o 
   0   3   1      705.12      747.38      9.69 o 
   1   3   1      393.49      390.22      3.38 o 
   2   3   1      175.26      188.59      1.79 o 
   3   3   1      128.06      128.66      1.40 o 
   4   3   1      172.77      195.79      2.05 o 
   5   3   1      516.48      505.53      5.57 o 
   6   3   1      325.87      329.63      4.10 o 
   7   3   1        5.32        3.91      0.80 o 
   8   3   1       22.08       23.69      2.12 o 
   9   3   1       47.01       46.43      2.87 o 
   0   4   1     4091.95     4042.46    143.15 o 
   1   4   1        7.60        2.36      0.20 o 
   2   4   1      354.34      342.43      3.25 o 
   3   4   1      162.01      190.79      1.91 o 
   4   4   1      148.97      154.98      1.94 o 
   5   4   1      232.77      234.03      2.77 o 
   6   4   1      487.37      470.39      4.94 o 
   7   4   1      162.54      161.73      2.68 o 
   8   4   1      116.59      125.29      4.37 o 
   9   4   1       17.46       17.11      2.32 o 
   0   5   1      299.52      317.65      9.65 o 
   1   5   1       69.17       70.40      1.11 o 
   2   5   1      747.35      869.61      6.71 o 
   3   5   1      113.82      104.66      1.23 o 
   4   5   1      954.54      971.64     11.27 o 
   5   5   1      515.26      526.40      5.27 o 
   6   5   1       35.08       32.94      1.19 o 
   7   5   1       22.50       28.70      1.65 o 
   8   5   1      143.74      145.66      4.78 o 
   0   6   1       75.95       66.13      1.70 o 
   1   6   1      191.92      178.14      1.61 o 
   2   6   1      289.44      303.00      2.91 o 
   3   6   1      139.67      131.83      1.96 o 
   4   6   1      175.22      175.51      3.10 o 
   5   6   1      507.49      482.38      6.28 o 
   6   6   1       59.53       65.63      1.84 o 
   7   6   1      100.24      101.83      2.44 o 
   8   6   1       49.09       54.41      1.95 o 
   0   7   1      735.72      732.11     16.29 o 
   1   7   1      248.34      250.05      2.16 o 
   2   7   1      251.28      269.63      2.71 o 
   3   7   1       27.78       27.00      1.61 o 
   4   7   1       97.56       96.60      2.01 o 
   5   7   1      490.82      459.79      6.12 o 
   6   7   1       13.57       13.04      1.20 o 
   7   7   1      118.13      121.31      2.75 o 
   8   7   1        9.48       12.95      1.54 o 
   0   8   1     1241.91     1129.51     36.33 o 
   1   8   1      137.74      140.58      1.45 o 
   2   8   1      331.00      335.35      3.16 o 
   3   8   1      262.13      253.32      3.35 o 
   4   8   1      650.95      642.16      7.93 o 
   5   8   1      163.37      170.60      3.08 o 
   6   8   1      144.16      137.16      3.16 o 
   7   8   1       51.62       49.07      1.87 o 
   8   8   1       10.20       13.37      1.53 o 
   0   9   1      697.94      666.58     12.32 o 
   1   9   1      938.38      923.73      7.84 o 
   2   9   1       35.29       36.19      1.01 o 
   3   9   1       22.53       19.77      0.96 o 
   4   9   1      249.86      228.84      3.33 o 
   5   9   1       30.23       29.68      1.39 o 
   6   9   1        5.11        5.43      1.08 o 
   7   9   1        8.97        7.30      1.33 o 
   0  10   1        1.59        0.52      1.03 o 
   1  10   1      609.47      602.82      6.54 o 
   2  10   1      644.39      612.85      8.18 o 
   3  10   1      320.12      301.94      4.51 o 
   4  10   1      262.08      262.53      3.74 o 
   5  10   1       45.57       45.55      1.52 o 
   6  10   1       26.18       30.89      3.38 o 
   7  10   1        6.02        6.09      1.38 o 
   0  11   1      278.21      253.10      4.76 o 
   1  11   1      128.29      127.75      2.01 o 
   2  11   1       10.10        6.16      1.03 o 
   3  11   1       41.31       43.40      1.74 o 
   4  11   1       20.89       16.69      1.50 o 
   5  11   1       13.88       16.48      1.50 o 
   6  11   1       30.72       34.98      1.66 o 
   0  12   1      259.14      250.81      4.89 o 
   1  12   1       63.39       58.80      1.55 o 
   2  12   1       26.61       26.10      1.55 o 
   3  12   1      198.04      204.97      3.95 o 
   4  12   1       43.59       41.22      1.80 o 
   5  12   1       31.03       31.19      2.02 o 
   6  12   1      125.04      147.17      3.68 o 
   0  13   1       13.44       18.25      2.12 o 
   1  13   1       66.11       68.87      1.76 o 
   2  13   1       48.46       45.60      1.87 o 
   3  13   1        2.15        2.15      1.23 o 
   4  13   1       15.96       11.24      1.55 o 
   5  13   1       46.26       56.27      2.35 o 
   0  14   1        0.25       -0.40      1.63 o 
   1  14   1       53.83       57.03      1.71 o 
   2  14   1        7.46        5.60      1.39 o 
   3  14   1       24.55       23.65      1.86 o 
   4  14   1       11.55       15.11      1.74 o 
   0  15   1        9.15       15.15      2.47 o 
   1  15   1       25.40       27.87      1.78 o 
   2  15   1        4.47        3.68      1.50 o 
   3  15   1       75.57       78.65      4.04 o 
   0   0   2     2292.70     2212.72     48.40 o 
   1   0   2      697.72      759.21      9.54 o 
   2   0   2      627.12      666.41      7.30 o 
   3   0   2     3863.92     4207.78     44.05 o 
   4   0   2        0.88        0.66      0.40 o 
   5   0   2       79.76       72.23      1.49 o 
   6   0   2       85.53       88.19      2.13 o 
   7   0   2        3.98        2.33      1.28 o 
   8   0   2      108.11      109.03      3.60 o 
   9   0   2        4.44        1.87      1.84 o 
   0   1   2      133.75      145.16      2.56 o 
   1   1   2     1348.66     1414.06     11.54 o 
   2   1   2      833.48      855.29      7.04 o 
   3   1   2      745.38      825.75      6.44 o 
   4   1   2      489.72      528.94      4.37 o 
   5   1   2       50.43       42.40      1.21 o 
   6   1   2      111.49       96.81      1.61 o 
   7   1   2        8.96        4.87      0.93 o 
   8   1   2        1.69        1.04      1.06 o 
   9   1   2       47.22       54.81      2.10 o 
   0   2   2        1.23        4.09      0.69 o 
   1   2   2      611.35      629.26      6.68 o 
   2   2   2     2145.17     2223.50     19.15 o 
   3   2   2      336.33      392.41      3.26 o 
   4   2   2       28.81       18.76      0.53 o 
   5   2   2      442.07      471.41      4.37 o 
   6   2   2       60.68       61.25      1.30 o 
   7   2   2       41.51       45.84      1.55 o 
   8   2   2       47.54       47.49      1.78 o 
   9   2   2       78.66       73.75      2.83 o 
   0   3   2      954.65      996.30     14.84 o 
   1   3   2     1209.51     1295.54     11.03 o 
   2   3   2     2026.69     2274.67     16.99 o 
   3   3   2      636.66      692.37      5.85 o 
   4   3   2     1262.66     1373.93     12.25 o 
   5   3   2      429.53      414.41      4.29 o 
   6   3   2      226.94      230.23      3.16 o 
   7   3   2       64.56       55.57      2.20 o 
   8   3   2       33.69       36.91      1.68 o 
   9   3   2       18.83       18.48      2.00 o 
   0   4   2      807.89      800.38      9.04 o 
   1   4   2     2164.13     2295.36     25.27 o 
   2   4   2      459.82      469.91      3.77 o 
   3   4   2      354.29      374.19      3.39 o 
   4   4   2      115.57      106.23      1.35 o 
   5   4   2      150.06      154.96      2.08 o 
   6   4   2       78.46       76.96      1.64 o 
   7   4   2       24.45       26.85      1.57 o 
   8   4   2       32.78       35.74      3.60 o 
   0   5   2      450.90      505.00      5.95 o 
   1   5   2      815.16      911.26      9.73 o 
   2   5   2     2884.77     3182.30     25.68 o 
   3   5   2      165.94      169.29      1.86 o 
   4   5   2      515.98      542.10      6.06 o 
   5   5   2      915.85      924.91      9.10 o 
   6   5   2      101.49      101.30      1.96 o 
   7   5   2       69.52       65.79      1.93 o 
   8   5   2        0.62        0.50      1.23 o 
   0   6   2       14.92       21.03      0.66 o 
   1   6   2      781.63      875.21      7.07 o 
   2   6   2        1.46        0.69      0.31 o 
   3   6   2      127.34      125.64      1.63 o 
   4   6   2      583.47      592.94      6.37 o 
   5   6   2      388.02      373.06      5.14 o 
   6   6   2       40.77       41.45      1.52 o 
   7   6   2        2.36        1.47      1.01 o 
   8   6   2       21.06       31.00      3.11 o 
   0   7   2      592.13      615.21      7.30 o 
   1   7   2      765.93      844.77      6.23 o 
   2   7   2      672.28      719.41      7.92 o 
   3   7   2       33.05       34.61      1.03 o 
   4   7   2      495.85      452.11      5.87 o 
   5   7   2      241.74      231.51      3.68 o 
   6   7   2       74.14       70.56      1.97 o 
   7   7   2        2.48        1.94      1.14 o 
   8   7   2       35.98       41.20      1.95 o 
   0   8   2       41.17       36.30      1.04 o 
   1   8   2      108.80       96.53      1.18 o 
   2   8   2       84.27       77.40      1.31 o 
   3   8   2       65.80       63.78      1.44 o 
   4   8   2      275.55      272.38      3.70 o 
   5   8   2      525.41      503.66      6.67 o 
   6   8   2       24.84       25.43      1.50 o 
   7   8   2        0.79        0.69      1.10 o 
   0   9   2      384.56      397.74      6.37 o 
   1   9   2       21.40       26.34      0.69 o 
   2   9   2       46.47       45.60      1.02 o 
   3   9   2       74.65       69.41      1.54 o 
   4   9   2      159.04      149.97      2.52 o 
   5   9   2       91.82       87.46      2.00 o 
   6   9   2       10.42       13.97      1.96 o 
   7   9   2       34.92       36.78      1.96 o 
   0  10   2       56.64       56.74      1.58 o 
   1  10   2       58.97       61.69      1.18 o 
   2  10   2       34.66       37.43      1.22 o 
   3  10   2      412.74      405.97      8.25 o 
   4  10   2       61.40       62.32      1.63 o 
   5  10   2       18.46       22.17      1.87 o 
   6  10   2        0.93        0.62      1.01 o 
   7  10   2       54.93       54.71      2.09 o 
   0  11   2       11.91       10.79      1.18 o 
   1  11   2       62.69       61.77      1.46 o 
   2  11   2      157.14      161.57      3.20 o 
   3  11   2       70.24       69.10      2.06 o 
   4  11   2       65.68       65.02      2.44 o 
   5  11   2       11.94       12.30      1.37 o 
   6  11   2       46.46       50.64      1.77 o 
   0  12   2       36.07       37.77      2.02 o 
   1  12   2       11.56       10.63      1.03 o 
   2  12   2       54.90       51.05      1.86 o 
   3  12   2       76.54       79.64      2.34 o 
   4  12   2       11.10       11.39      1.43 o 
   5  12   2        9.39        8.39      1.44 o 
   6  12   2       25.35       30.53      2.48 o 
   0  13   2        1.53        1.48      1.21 o 
   1  13   2       25.12       26.43      1.38 o 
   2  13   2       19.84       23.03      1.98 o 
   3  13   2      112.55      110.79      2.88 o 
   4  13   2       10.86        9.94      1.47 o 
   5  13   2       80.78       94.61      2.92 o 
   0  14   2        6.62        9.52      2.13 o 
   1  14   2        1.78        1.58      1.03 o 
   2  14   2        3.68        3.54      1.29 o 
   3  14   2       25.51       35.46      2.11 o 
   4  14   2        2.91        0.98      1.48 o 
   0  15   2       30.82       39.69      6.04 o 
   1  15   2       69.50       79.01      2.96 o 
   2  15   2      109.68      117.97      3.15 o 
   1   0   3     4292.41     4533.84     48.76 o 
   2   0   3       10.39       15.10      0.95 o 
   3   0   3      487.26      544.13      6.23 o 
   4   0   3        0.42        0.69      0.42 o 
   5   0   3       67.59       69.19      1.47 o 
   6   0   3      419.08      438.42      6.53 o 
   7   0   3      112.73      115.71      3.42 o 
   8   0   3       11.73        8.71      1.77 o 
   9   0   3       18.68       17.56      2.78 o 
   0   1   3      797.40      797.96     17.87 o 
   1   1   3     1602.72     1661.06     13.56 o 
   2   1   3      844.27      857.86      7.72 o 
   3   1   3      344.09      360.22      3.05 o 
   4   1   3      685.76      686.05      5.55 o 
   5   1   3      104.23       92.16      1.23 o 
   6   1   3        0.31        1.67      0.65 o 
   7   1   3       73.31       59.78      1.77 o 
   8   1   3       43.94       42.15      1.71 o 
   9   1   3        3.14        2.10      1.36 o 
   0   2   3      739.56      789.01     12.57 o 
   1   2   3      431.32      468.36      4.41 o 
   2   2   3     2707.86     2880.77     25.05 o 
   3   2   3       70.89       74.63      1.01 o 
   4   2   3        0.96        0.12      0.28 o 
   5   2   3      405.59      411.99      3.93 o 
   6   2   3      115.97      100.45      1.69 o 
   7   2   3       39.27       35.11      1.44 o 
   8   2   3        1.12        1.08      1.04 o 
   9   2   3       68.84       65.04      2.26 o 
   0   3   3      598.48      598.17     10.42 o 
   1   3   3      128.02      143.71      1.68 o 
   2   3   3     2321.32     2551.37     20.77 o 
   3   3   3        9.48        5.35      0.37 o 
   4   3   3       42.12       34.04      0.74 o 
   5   3   3       61.38       56.31      1.16 o 
   6   3   3      106.94       92.15      1.83 o 
   7   3   3       70.28       69.28      1.89 o 
   8   3   3        7.44        6.83      1.64 o 
   9   3   3        6.41        4.73      1.64 o 
   0   4   3     1416.91     1674.01     21.05 o 
   1   4   3     4102.93     4440.61     36.43 o 
   2   4   3      971.02     1056.07      7.71 o 
   3   4   3      295.02      306.96      2.90 o 
   4   4   3      189.19      207.04      2.21 o 
   5   4   3      123.10      124.36      2.17 o 
   6   4   3       11.22       14.31      1.64 o 
   7   4   3       37.75       36.24      1.32 o 
   8   4   3       42.00       37.00      2.05 o 
   0   5   3     1278.67     1406.78     31.28 o 
   1   5   3     1044.44     1200.72     10.20 o 
   2   5   3     1661.98     1785.22     17.15 o 
   3   5   3      109.84      124.88      1.47 o 
   4   5   3      118.36      115.79      1.65 o 
   5   5   3       54.83       46.81      1.67 o 
   6   5   3       99.43       92.25      1.89 o 
   7   5   3        7.80       10.51      1.70 o 
   8   5   3        6.94        7.56      1.91 o 
   0   6   3      337.52      359.21      4.48 o 
   1   6   3     2325.57     2590.87     21.54 o 
   2   6   3       25.81       23.85      0.61 o 
   3   6   3       87.76       94.14      1.45 o 
   4   6   3      176.03      173.35      2.47 o 
   5   6   3        3.49        3.38      0.68 o 
   6   6   3        9.84        9.51      1.08 o 
   7   6   3       49.40       47.13      1.72 o 
   8   6   3       12.54       14.94      2.53 o 
   0   7   3       16.33       13.48      0.69 o 
   1   7   3      134.41      140.62      1.60 o 
   2   7   3      526.63      592.36      5.36 o 
   3   7   3        8.25        6.58      0.63 o 
   4   7   3       14.39       15.76      1.20 o 
   5   7   3        6.44        5.57      0.91 o 
   6   7   3       66.42       64.25      1.90 o 
   7   7   3       69.13       63.15      2.02 o 
   8   7   3       22.69       31.19      2.37 o 
   0   8   3       46.61       42.61      1.50 o 
   1   8   3      136.12      143.25      1.54 o 
   2   8   3      293.11      305.46      3.16 o 
   3   8   3      106.25      104.28      2.14 o 
   4   8   3       52.10       55.25      1.47 o 
   5   8   3       68.70       67.86      1.72 o 
   6   8   3       10.70        9.40      1.36 o 
   7   8   3       48.69       50.74      1.87 o 
   0   9   3        0.36        0.28      0.62 o 
   1   9   3      326.92      332.08      3.10 o 
   2   9   3       12.84       14.43      1.39 o 
   3   9   3       21.80       24.19      1.02 o 
   4   9   3       26.87       25.17      1.12 o 
   5   9   3       12.35       16.63      1.89 o 
   6   9   3        5.10        3.39      1.00 o 
   7   9   3       61.78       68.32      2.23 o 
   0  10   3       12.39        8.65      1.30 o 
   1  10   3        5.67        3.65      0.57 o 
   2  10   3       48.77       47.58      1.24 o 
   3  10   3        3.86        1.82      0.94 o 
   4  10   3       71.15       72.68      1.78 o 
   5  10   3       32.68       34.33      1.58 o 
   6  10   3       58.00       66.08      1.92 o 
   7  10   3        3.70        5.45      1.31 o 
   0  11   3       10.76       10.40      1.79 o 
   1  11   3      204.63      197.31      2.64 o 
   2  11   3       39.08       34.49      1.31 o 
   3  11   3        1.22       -0.94      0.94 o 
   4  11   3        3.54        2.28      1.01 o 
   5  11   3        4.33        4.55      1.19 o 
   6  11   3        4.49        2.39      1.37 o 
   0  12   3       56.66       54.70      1.78 o 
   1  12   3       20.36       17.81      1.32 o 
   2  12   3       43.56       44.53      1.75 o 
   3  12   3        8.85        8.17      1.31 o 
   4  12   3        5.68        7.19      1.33 o 
   5  12   3       56.66       55.75      2.52 o 
   0  13   3        6.55        5.60      1.35 o 
   1  13   3       10.82       12.46      1.34 o 
   2  13   3       64.45       69.52      2.20 o 
   3  13   3        4.50        4.62      1.28 o 
   4  13   3       40.72       42.81      2.00 o 
   5  13   3       10.61       12.24      1.78 o 
   0  14   3      182.56      179.03      5.47 o 
   1  14   3       78.23       80.60      2.42 o 
   2  14   3       44.84       46.80      2.00 o 
   3  14   3       26.89       29.96      1.99 o 
   4  14   3       64.23       72.28      2.59 o 
   0  15   3      114.60      116.62      4.53 o 
   1  15   3       35.71       42.18      2.85 o 
   2  15   3       28.94       26.88      1.99 o 
   0   0   4     1631.09     1755.46     38.67 o 
   1   0   4       70.21       63.81      1.26 o 
   2   0   4      337.71      337.52      4.10 o 
   3   0   4       13.79        8.44      1.02 o 
   4   0   4       16.35       19.36      0.77 o 
   5   0   4      125.29      110.76      1.98 o 
   6   0   4      156.78      138.53      2.89 o 
   7   0   4       86.16       85.49      3.23 o 
   8   0   4       26.75       17.68      4.05 o 
   9   0   4        5.46        3.03      2.06 o 
   0   1   4      868.20      969.73     15.39 o 
   1   1   4       69.66       61.96      0.97 o 
   2   1   4      432.30      420.32      3.77 o 
   3   1   4      112.85      125.59      1.35 o 
   4   1   4      124.23      110.95      1.32 o 
   5   1   4      226.86      231.94      2.53 o 
   6   1   4        8.05        7.61      0.91 o 
   7   1   4       11.13       10.72      1.14 o 
   8   1   4        1.63       -0.35      1.01 o 
   9   1   4       38.22       41.86      2.04 o 
   0   2   4       21.00       26.45      0.98 o 
   1   2   4      782.49      838.77      7.72 o 
   2   2   4      422.27      458.35      4.09 o 
   3   2   4       56.30       52.88      0.78 o 
   4   2   4      343.28      315.61      3.10 o 
   5   2   4       29.86       23.06      0.73 o 
   6   2   4      276.56      282.16      3.34 o 
   7   2   4      144.07      140.58      2.44 o 
   8   2   4       20.93       16.59      1.41 o 
   9   2   4        7.94        4.38      1.63 o 
   0   3   4     1080.36     1198.55     19.00 o 
   1   3   4      969.42      954.88      8.14 o 
   2   3   4      542.41      560.31      5.28 o 
   3   3   4       83.55       79.33      0.99 o 
   4   3   4       67.37       62.86      1.02 o 
   5   3   4      181.67      180.42      2.34 o 
   6   3   4       57.90       60.71      1.49 o 
   7   3   4       21.26       17.53      1.56 o 
   8   3   4       12.09       10.43      1.54 o 
   0   4   4       74.52       58.91      1.44 o 
   1   4   4      788.05      828.11      7.77 o 
   2   4   4      178.72      189.42      2.17 o 
   3   4   4      303.43      301.42      2.72 o 
   4   4   4       68.18       59.39      1.10 o 
   5   4   4       20.89       19.64      1.03 o 
   6   4   4      356.73      341.06      4.19 o 
   7   4   4       63.93       62.15      2.04 o 
   8   4   4       23.21       26.66      3.09 o 
   0   5   4        0.11        1.10      0.48 o 
   1   5   4       16.77       17.34      0.57 o 
   2   5   4      240.05      286.46      2.77 o 
   3   5   4       34.59       28.60      0.65 o 
   4   5   4       59.76       60.09      1.16 o 
   5   5   4        5.89        4.95      0.71 o 
   6   5   4       76.47       77.62      2.15 o 
   7   5   4       55.68       53.47      1.78 o 
   8   5   4       15.10       17.69      1.78 o 
   0   6   4      272.07      308.86      4.89 o 
   1   6   4      124.88      133.89      1.83 o 
   2   6   4      293.22      313.95      3.38 o 
   3   6   4      100.31       89.75      1.45 o 
   4   6   4        0.20        0.40      0.51 o 
   5   6   4        6.66        3.12      0.69 o 
   6   6   4       90.34       86.14      2.12 o 
   7   6   4       45.44       48.31      1.78 o 
   8   6   4       44.75       46.62      4.19 o 
   0   7   4       14.49       11.96      0.93 o 
   1   7   4      221.16      232.15      2.67 o 
   2   7   4      213.69      202.82      2.10 o 
   3   7   4        3.40        1.40      0.49 o 
   4   7   4       40.12       39.33      1.23 o 
   5   7   4      132.36      120.87      2.26 o 
   6   7   4       25.60       27.61      1.94 o 
   7   7   4       52.74       59.00      1.97 o 
   8   7   4       32.93       39.76      1.89 o 
   0   8   4        6.74        9.92      0.95 o 
   1   8   4      156.73      162.00      1.95 o 
   2   8   4       47.10       47.55      0.99 o 
   3   8   4       89.13       89.46      2.69 o 
   4   8   4       24.90       31.80      1.15 o 
   5   8   4       67.04       64.72      1.68 o 
   6   8   4       72.68       76.77      1.95 o 
   7   8   4       65.55       80.66      2.15 o 
   0   9   4      113.53      111.02      2.63 o 
   1   9   4       69.19       64.00      1.12 o 
   2   9   4      158.64      146.48      2.13 o 
   3   9   4       43.58       38.62      1.21 o 
   4   9   4       57.00       52.80      1.49 o 
   5   9   4        6.15        3.86      0.90 o 
   6   9   4       37.84       35.53      1.49 o 
   7   9   4       13.65       16.62      1.47 o 
   0  10   4       99.90      107.39      2.46 o 
   1  10   4       30.89       31.61      1.08 o 
   2  10   4        4.58        3.69      0.76 o 
   3  10   4       47.42       43.59      1.54 o 
   4  10   4       54.05       61.12      1.89 o 
   5  10   4       85.10       94.76      2.15 o 
   6  10   4       26.64       30.18      2.69 o 
   0  11   4        0.79        0.71      0.86 o 
   1  11   4       43.95       42.61      1.27 o 
   2  11   4        5.83        3.47      0.97 o 
   3  11   4       10.52       12.14      1.48 o 
   4  11   4        3.79        0.14      1.01 o 
   5  11   4       18.38       18.65      1.55 o 
   6  11   4       26.52       30.15      2.54 o 
   0  12   4        0.36        0.55      0.95 o 
   1  12   4       55.65       62.27      1.96 o 
   2  12   4        4.58        4.08      1.08 o 
   3  12   4       19.59       24.05      1.69 o 
   4  12   4        8.64       10.36      1.60 o 
   5  12   4       49.29       58.48      2.57 o 
   0  13   4      169.78      175.11      4.19 o 
   1  13   4       92.97       90.41      2.44 o 
   2  13   4       13.93       15.47      1.74 o 
   3  13   4        4.84        5.59      1.32 o 
   4  13   4       30.05       35.81      2.09 o 
   0  14   4       81.77       88.85      5.65 o 
   1  14   4       11.43       12.08      1.52 o 
   2  14   4       22.99       30.54      2.96 o 
   3  14   4        3.49        3.48      1.41 o 
   0  15   4       27.29       25.89      4.32 o 
   1  15   4       66.64       72.41      2.90 o 
   2  15   4       20.29       25.59      2.52 o 
   1   0   5      126.20      110.74      2.42 o 
   2   0   5       24.95       26.96      0.73 o 
   3   0   5       68.33       67.35      2.06 o 
   4   0   5        1.56        2.89      0.53 o 
   5   0   5        1.71        1.21      0.60 o 
   6   0   5       10.36        5.23      0.98 o 
   7   0   5      187.43      168.40      4.37 o 
   8   0   5       27.02       21.76      2.21 o 
   0   1   5     1476.93     1693.30     26.53 o 
   1   1   5      655.40      684.30      7.00 o 
   2   1   5      415.33      414.49      3.77 o 
   3   1   5       44.57       39.19      0.75 o 
   4   1   5       14.12       14.17      0.54 o 
   5   1   5      120.20      110.64      1.56 o 
   6   1   5      159.52      158.21      2.80 o 
   7   1   5       81.83       78.94      2.05 o 
   8   1   5       13.82       11.26      2.56 o 
   0   2   5       34.34       39.55      1.86 o 
   1   2   5      197.89      191.32      2.36 o 
   2   2   5      190.72      200.68      2.08 o 
   3   2   5      156.90      136.18      1.61 o 
   4   2   5      168.93      177.40      2.01 o 
   5   2   5       50.10       50.25      1.03 o 
   6   2   5      411.95      381.59      4.24 o 
   7   2   5        7.46        3.96      0.90 o 
   8   2   5        4.98        3.82      1.21 o 
   0   3   5      982.20     1014.66     16.33 o 
   1   3   5       67.12       63.10      1.08 o 
   2   3   5      507.89      544.03      5.30 o 
   3   3   5      522.31      597.79      4.97 o 
   4   3   5      254.98      230.42      2.47 o 
   5   3   5        0.28        0.49      0.47 o 
   6   3   5      255.12      242.35      3.39 o 
   7   3   5       41.21       39.73      1.59 o 
   8   3   5       22.75       17.84      1.78 o 
   0   4   5      504.22      481.05      8.32 o 
   1   4   5       77.35       72.18      1.09 o 
   2   4   5       10.91       10.38      0.62 o 
   3   4   5       68.88       75.39      1.01 o 
   4   4   5       98.17      101.00      1.34 o 
   5   4   5      250.08      227.88      2.81 o 
   6   4   5       66.28       60.32      2.10 o 
   7   4   5        1.88        0.91      0.98 o 
   8   4   5       11.23        8.52      1.53 o 
   0   5   5        3.93        3.58      0.91 o 
   1   5   5       23.44       18.01      0.60 o 
   2   5   5      232.22      228.88      2.62 o 
   3   5   5       24.72       23.77      0.68 o 
   4   5   5      193.80      196.82      2.32 o 
   5   5   5       77.05       76.82      1.86 o 
   6   5   5       31.96       30.64      1.35 o 
   7   5   5        3.33        1.64      0.93 o 
   8   5   5        7.58       12.51      1.69 o 
   0   6   5      103.28       92.29      2.60 o 
   1   6   5       57.54       48.93      0.89 o 
   2   6   5       26.66       23.38      0.73 o 
   3   6   5      163.64      148.48      2.04 o 
   4   6   5      227.44      221.75      2.81 o 
   5   6   5      186.88      176.00      2.52 o 
   6   6   5        9.58        7.94      0.98 o 
   7   6   5        4.20        2.72      1.08 o 
   8   6   5        1.55        1.93      1.52 o 
   0   7   5        4.94        4.61      0.73 o 
   1   7   5      140.33      130.36      1.74 o 
   2   7   5      153.48      150.45      1.85 o 
   3   7   5       73.42       77.52      1.41 o 
   4   7   5       46.68       33.94      1.17 o 
   5   7   5       17.20       15.86      1.22 o 
   6   7   5       62.25       62.29      1.76 o 
   7   7   5       28.30       34.22      1.68 o 
   0   8   5       20.00       18.08      1.65 o 
   1   8   5       24.92       24.03      0.90 o 
   2   8   5       75.83       74.36      1.37 o 
   3   8   5       28.86       22.57      0.98 o 
   4   8   5       50.17       59.16      1.53 o 
   5   8   5      131.14      120.75      2.36 o 
   6   8   5       47.02       50.42      1.66 o 
   7   8   5        9.23        7.16      1.25 o 
   0   9   5       28.86       30.56      1.47 o 
   1   9   5       77.69       72.60      1.44 o 
   2   9   5       30.38       26.23      1.04 o 
   3   9   5        9.10       13.90      0.96 o 
   4   9   5       36.27       35.67      1.37 o 
   5   9   5       96.18       89.48      2.04 o 
   6   9   5       11.84       11.03      1.23 o 
   7   9   5       40.68       50.97      1.88 o 
   0  10   5       14.43       14.99      2.06 o 
   1  10   5       83.29       80.74      1.57 o 
   2  10   5       64.51       60.90      1.71 o 
   3  10   5       46.61       51.69      1.67 o 
   4  10   5        3.04        3.88      1.00 o 
   5  10   5        1.97        2.00      1.01 o 
   6  10   5       11.53       11.78      1.35 o 
   0  11   5        0.68        0.49      0.87 o 
   1  11   5       32.00       27.61      1.18 o 
   2  11   5       45.74       37.96      1.60 o 
   3  11   5       20.33       21.09      2.39 o 
   4  11   5        4.22        6.28      1.13 o 
   5  11   5       44.93       42.84      2.11 o 
   6  11   5       35.50       43.59      2.03 o 
   0  12   5        9.76        5.23      1.29 o 
   1  12   5        7.41        6.28      1.15 o 
   2  12   5       23.92       30.12      1.68 o 
   3  12   5        4.17        4.78      1.19 o 
   4  12   5       35.32       37.40      2.18 o 
   5  12   5        7.35        8.30      2.47 o 
   0  13   5        0.09       -0.61      1.54 o 
   1  13   5        7.29        4.43      1.19 o 
   2  13   5        3.23        2.30      1.17 o 
   3  13   5       12.26       17.85      1.65 o 
   4  13   5        0.80       -0.04      1.36 o 
   0  14   5       17.67       21.38      3.92 o 
   1  14   5        2.22        2.30      1.47 o 
   2  14   5        1.24        2.05      1.80 o 
   3  14   5        9.61        9.29      1.59 o 
   1  15   5       11.82       16.19      4.57 o 
   0   0   6     5573.78     5864.01    127.30 o 
   1   0   6      608.02      660.78     11.00 o 
   2   0   6        1.20        0.23      0.46 o 
   3   0   6        9.13       11.45      0.95 o 
   4   0   6        8.49        5.97      1.30 o 
   5   0   6       57.89       53.61      1.39 o 
   6   0   6       42.12       30.45      1.44 o 
   7   0   6       19.01       16.75      1.90 o 
   8   0   6       28.48       30.40      2.56 o 
   0   1   6     5463.30     6000.65     92.08 o 
   1   1   6      666.65      663.86      7.82 o 
   2   1   6       65.02       64.68      0.97 o 
   3   1   6      505.80      500.53      4.60 o 
   4   1   6       44.47       40.78      1.03 o 
   5   1   6       34.89       32.05      0.85 o 
   6   1   6       28.02       25.40      1.16 o 
   7   1   6       32.32       28.71      1.53 o 
   8   1   6       10.46        5.83      1.29 o 
   0   2   6      103.14      134.08      3.66 o 
   1   2   6      169.96      169.84      5.12 o 
   2   2   6      130.80      122.27      1.49 o 
   3   2   6       36.07       33.78      0.75 o 
   4   2   6        4.71        3.01      0.40 o 
   5   2   6        3.86        5.13      0.58 o 
   6   2   6      174.44      163.95      2.38 o 
   7   2   6        7.82        5.07      0.91 o 
   8   2   6       12.93       10.83      1.47 o 
   0   3   6      645.60      660.89     12.90 o 
   1   3   6      461.38      455.13      5.55 o 
   2   3   6      211.48      222.47      2.54 o 
   3   3   6       28.57       25.49      0.68 o 
   4   3   6       24.54       26.11      0.72 o 
   5   3   6        2.86        2.74      0.49 o 
   6   3   6      245.64      237.87      3.39 o 
   7   3   6        0.42        0.18      0.84 o 
   8   3   6       22.54       21.85      1.99 o 
   0   4   6       25.06       25.86      1.36 o 
   1   4   6      215.20      223.72      2.55 o 
   2   4   6       83.80       73.97      1.32 o 
   3   4   6       80.01       83.21      1.24 o 
   4   4   6       39.82       41.09      0.87 o 
   5   4   6      294.39      276.20      3.06 o 
   6   4   6        5.43        3.83      0.81 o 
   7   4   6        6.21        3.25      1.07 o 
   8   4   6       63.35       62.17      2.50 o 
   0   5   6     1777.76     1776.73     49.88 o 
   1   5   6      265.80      282.31      2.87 o 
   2   5   6       31.84       28.08      0.88 o 
   3   5   6      161.32      146.63      2.11 o 
   4   5   6       17.52       18.23      0.81 o 
   5   5   6       79.70       75.70      1.54 o 
   6   5   6      196.95      195.59      3.05 o 
   7   5   6       57.51       64.58      1.78 o 
   8   5   6        1.49        0.78      1.40 o 
   0   6   6       25.51       28.47      1.89 o 
   1   6   6       30.08       31.56      0.75 o 
   2   6   6       62.40       58.92      1.13 o 
   3   6   6      114.86      118.87      1.82 o 
   4   6   6      230.01      209.73      3.06 o 
   5   6   6      257.24      242.32      3.17 o 
   6   6   6       23.99       23.91      1.47 o 
   7   6   6       22.78       26.41      2.11 o 
   8   6   6       19.41       19.91      1.99 o 
   0   7   6        0.07       -0.35      0.67 o 
   1   7   6       73.62       67.40      1.14 o 
   2   7   6       74.14       73.87      1.51 o 
   3   7   6       33.67       32.19      0.98 o 
   4   7   6      184.98      191.55      2.94 o 
   5   7   6       93.70       87.76      1.98 o 
   6   7   6      145.46      143.38      2.70 o 
   7   7   6       18.10       21.98      1.59 o 
   0   8   6       13.51       11.53      1.09 o 
   1   8   6      252.79      251.44      3.41 o 
   2   8   6      101.18       88.99      1.95 o 
   3   8   6       55.23       49.62      1.56 o 
   4   8   6        2.19        1.42      0.74 o 
   5   8   6       36.17       33.70      1.46 o 
   6   8   6       38.72       39.60      1.56 o 
   7   8   6        8.06       11.57      1.49 o 
   0   9   6      324.68      254.21      4.65 o 
   1   9   6       33.70       35.38      1.21 o 
   2   9   6      255.21      217.68      3.17 o 
   3   9   6       24.61       16.02      1.02 o 
   4   9   6       34.16       27.34      1.22 o 
   5   9   6       47.00       47.71      1.59 o 
   6   9   6       23.65       27.15      1.61 o 
   7   9   6        4.55        6.74      2.10 o 
   0  10   6      387.36      361.35      6.20 o 
   1  10   6      128.67      131.07      2.40 o 
   2  10   6        3.12        2.39      0.73 o 
   3  10   6       29.73       27.44      1.35 o 
   4  10   6       29.26       27.86      2.03 o 
   5  10   6       14.16       10.62      1.34 o 
   6  10   6       28.49       29.02      2.05 o 
   0  11   6       73.53       55.07      2.04 o 
   1  11   6      309.49      274.77      4.54 o 
   2  11   6       77.46       91.20      2.41 o 
   3  11   6        0.67       -0.26      0.94 o 
   4  11   6        8.62       10.66      1.32 o 
   5  11   6        5.24        4.06      1.31 o 
   0  12   6      100.42      105.35      3.77 o 
   1  12   6       20.65       20.26      1.48 o 
   2  12   6      108.68      116.91      2.83 o 
   3  12   6        9.50        9.97      1.36 o 
   4  12   6       21.37       26.24      2.15 o 
   5  12   6       15.00       16.99      3.09 o 
   0  13   6       16.85        8.15      2.50 o 
   1  13   6       20.33       20.24      1.87 o 
   2  13   6        9.55        9.18      1.36 o 
   3  13   6        0.96       -0.09      1.30 o 
   4  13   6        3.71        4.58      1.51 o 
   0  14   6        0.75       -0.79      2.46 o 
   1  14   6        7.55        5.07      2.01 o 
   2  14   6        7.15        5.37      1.53 o 
   3  14   6       14.75       11.38      1.71 o 
   1   0   7      190.72      208.34      4.22 o 
   2   0   7      755.82      782.98     11.62 o 
   3   0   7       45.72       34.31      1.48 o 
   4   0   7       10.71       11.27      0.84 o 
   5   0   7        3.19        4.07      0.91 o 
   6   0   7       12.74       12.76      2.34 o 
   7   0   7        5.00        5.39      3.09 o 
   8   0   7       16.46       14.74      2.03 o 
   0   1   7     7746.63     8489.87    223.89 o 
   1   1   7     1681.12     1916.67     21.38 o 
   2   1   7      265.18      268.99      3.67 o 
   3   1   7      701.43      715.00      6.89 o 
   4   1   7      832.65      830.64      6.83 o 
   5   1   7       10.56        8.03      0.80 o 
   6   1   7       99.01       97.98      1.77 o 
   7   1   7       38.30       35.90      1.55 o 
   8   1   7       10.26       12.78      1.49 o 
   0   2   7      198.46      191.24      3.97 o 
   1   2   7      378.11      406.63      5.96 o 
   2   2   7      487.03      490.99      5.00 o 
   3   2   7      150.93      148.97      1.82 o 
   4   2   7       78.14       77.97      1.19 o 
   5   2   7      113.28      100.16      1.97 o 
   6   2   7       92.29       94.86      1.95 o 
   7   2   7        7.39        8.99      1.05 o 
   8   2   7       15.00       15.86      1.53 o 
   0   3   7        7.34       19.52      1.12 o 
   1   3   7      152.12      157.26      2.90 o 
   2   3   7      122.93      107.24      1.56 o 
   3   3   7       38.09       33.67      0.80 o 
   4   3   7        3.86        2.80      0.47 o 
   5   3   7      191.73      182.66      2.29 o 
   6   3   7      158.73      146.42      2.54 o 
   7   3   7       20.87       16.68      2.50 o 
   8   3   7       23.16       25.49      3.16 o 
   0   4   7        0.01        0.10      0.67 o 
   1   4   7      178.50      161.27      4.64 o 
   2   4   7       56.62       62.14      1.15 o 
   3   4   7       45.42       46.36      1.02 o 
   4   4   7      644.13      604.61      5.25 o 
   5   4   7        8.35        5.73      0.72 o 
   6   4   7       22.32       20.30      1.61 o 
   7   4   7       32.97       33.04      1.69 o 
   8   4   7       43.00       41.97      2.24 o 
   0   5   7        1.04        0.99      0.90 o 
   1   5   7      124.87      128.89      1.84 o 
   2   5   7       82.23       76.97      1.39 o 
   3   5   7       98.56       87.03      1.90 o 
   4   5   7      119.78      114.77      1.87 o 
   5   5   7       56.80       47.50      1.28 o 
   6   5   7      148.03      143.81      2.59 o 
   7   5   7      104.30      111.30      2.40 o 
   8   5   7       55.84       59.91      2.50 o 
   0   6   7       67.59       68.62      2.24 o 
   1   6   7       33.53       35.67      0.91 o 
   2   6   7      131.89      127.90      1.87 o 
   3   6   7       52.12       47.71      1.27 o 
   4   6   7      124.05      106.44      2.27 o 
   5   6   7       28.72       25.13      1.78 o 
   6   6   7       40.49       42.06      1.67 o 
   7   6   7        7.36        6.27      1.30 o 
   0   7   7      356.41      325.21      6.73 o 
   1   7   7       43.11       38.91      1.07 o 
   2   7   7      193.00      185.01      2.73 o 
   3   7   7       30.32       33.19      1.15 o 
   4   7   7      121.04      112.74      2.82 o 
   5   7   7       23.95       20.52      1.82 o 
   6   7   7       26.12       29.63      1.71 o 
   7   7   7        3.01        1.86      1.25 o 
   0   8   7        2.35        0.49      0.79 o 
   1   8   7      245.52      234.31      3.31 o 
   2   8   7      103.75      102.04      1.92 o 
   3   8   7       19.57       18.96      1.12 o 
   4   8   7        6.09        4.40      0.86 o 
   5   8   7       23.23       22.64      1.36 o 
   6   8   7       52.86       53.01      1.77 o 
   7   8   7       13.26       12.09      1.55 o 
   0   9   7      598.83      551.38     14.59 o 
   1   9   7      241.96      209.16      3.12 o 
   2   9   7      167.26      160.17      3.03 o 
   3   9   7       55.68       51.44      1.70 o 
   4   9   7      194.72      193.23      3.14 o 
   5   9   7       28.75       31.31      1.53 o 
   6   9   7        0.11        1.44      1.13 o 
   1  10   7       84.08       73.18      1.77 o 
   2  10   7       17.64       22.52      1.36 o 
   3  10   7        6.96        9.16      1.10 o 
   4  10   7       35.69       38.76      2.16 o 
   5  10   7       40.26       39.15      1.79 o 
   6  10   7        9.33       11.08      1.72 o 
   0  11   7      152.83      118.24      5.34 o 
   1  11   7      201.70      183.63      3.10 o 
   2  11   7       61.01       53.30      2.21 o 
   3  11   7      207.88      194.04      3.65 o 
   4  11   7      137.00      151.11      3.27 o 
   5  11   7       15.69       15.16      1.59 o 
   0  12   7        0.60        0.28      1.93 o 
   1  12   7       43.48       42.93      1.76 o 
   2  12   7       98.00      103.57      2.69 o 
   3  12   7       45.38       46.79      3.39 o 
   4  12   7       35.69       34.45      2.44 o 
   0  13   7       26.17       15.71      2.91 o 
   1  13   7       51.60       45.24      2.19 o 
   2  13   7       14.46       14.44      1.85 o 
   3  13   7       47.12       47.77      2.12 o 
   0  14   7        8.55        7.06      2.72 o 
   1  14   7       28.65       33.64      2.72 o 
   2  14   7        9.85       10.07      1.88 o 
   0   0   8      734.13      732.07     17.50 o 
   1   0   8      678.56      732.10     12.38 o 
   2   0   8      553.59      583.88     10.18 o 
   3   0   8        1.31        0.66      0.64 o 
   4   0   8     1416.18     1419.84     22.56 o 
   5   0   8      149.64      141.08      2.59 o 
   6   0   8       24.85       20.53      1.89 o 
   7   0   8        1.85        1.21      1.45 o 
   8   0   8        0.70        0.03      1.80 o 
   0   1   8     1090.27     1153.05     18.81 o 
   1   1   8      166.34      175.82      2.74 o 
   2   1   8      166.31      169.94      2.38 o 
   3   1   8      869.84      860.89     10.47 o 
   4   1   8      367.22      363.53      4.03 o 
   5   1   8      114.51      108.11      1.68 o 
   6   1   8       26.31       26.43      1.06 o 
   7   1   8       30.98       33.00      1.55 o 
   8   1   8       21.55       22.21      1.68 o 
   0   2   8        8.25       11.47      1.04 o 
   1   2   8      419.14      434.50      5.58 o 
   2   2   8       33.61       32.84      1.09 o 
   3   2   8      248.77      247.39      2.70 o 
   4   2   8     1002.09      989.65      9.42 o 
   5   2   8      121.03      119.11      1.79 o 
   6   2   8       39.87       39.83      1.35 o 
   7   2   8       19.31       17.29      1.38 o 
   8   2   8       42.24       46.65      2.69 o 
   0   3   8        5.09        6.89      1.39 o 
   1   3   8      107.92      102.85      1.94 o 
   2   3   8      119.71      128.46      1.83 o 
   3   3   8      213.85      218.41      2.69 o 
   4   3   8      295.45      294.99      3.43 o 
   5   3   8      133.75      123.58      2.28 o 
   6   3   8       67.51       66.34      1.69 o 
   7   3   8      116.82      122.85      2.78 o 
   8   3   8        4.62        1.83      1.56 o 
   0   4   8      618.84      595.20     10.58 o 
   1   4   8      428.89      433.70      7.30 o 
   2   4   8      195.62      172.70      2.27 o 
   3   4   8      129.62      125.85      1.88 o 
   4   4   8       11.54        6.89      0.71 o 
   5   4   8      384.48      371.97      4.71 o 
   6   4   8       33.42       34.70      1.34 o 
   7   4   8        1.77        1.47      1.16 o 
   8   4   8       38.68       39.29      3.74 o 
   0   5   8       28.67       26.74      1.49 o 
   1   5   8       14.20       15.33      1.05 o 
   2   5   8      422.27      395.35      4.67 o 
   3   5   8      203.43      190.49      2.81 o 
   4   5   8      162.24      150.15      2.26 o 
   5   5   8      122.91      108.70      2.14 o 
   6   5   8       18.74       16.59      1.20 o 
   7   5   8       10.83       11.90      1.43 o 
   0   6   8       95.95       85.26      4.34 o 
   1   6   8      531.45      522.06      8.60 o 
   2   6   8       71.34       69.99      1.37 o 
   3   6   8       37.49       37.65      1.29 o 
   4   6   8      215.10      201.64      2.78 o 
   5   6   8      494.94      463.91      6.43 o 
   6   6   8       18.40       18.83      1.51 o 
   7   6   8       20.40       25.50      1.77 o 
   0   7   8       71.16       70.85      2.41 o 
   1   7   8       31.29       32.89      1.27 o 
   2   7   8      179.75      159.82      2.54 o 
   3   7   8       21.17       18.19      1.12 o 
   4   7   8      179.72      174.22      2.87 o 
   5   7   8      126.07      119.79      2.67 o 
   6   7   8        7.80        5.43      1.21 o 
   7   7   8       15.91       22.11      1.75 o 
   0   8   8        1.93        0.16      1.15 o 
   1   8   8       26.67       27.67      1.11 o 
   2   8   8       19.62       21.95      1.03 o 
   3   8   8        2.50        1.86      0.76 o 
   4   8   8      408.91      385.12      5.05 o 
   5   8   8       86.05       98.95      2.24 o 
   6   8   8        9.76        8.64      1.37 o 
   0   9   8      190.50      190.33      4.98 o 
   1   9   8        8.32        4.47      1.06 o 
   2   9   8       10.21        9.93      1.10 o 
   3   9   8      278.12      261.83      5.47 o 
   4   9   8      109.07      110.49      2.32 o 
   5   9   8      125.53      120.51      2.56 o 
   6   9   8       11.63       16.89      1.59 o 
   1  10   8       65.26       60.34      1.87 o 
   2  10   8      104.04      103.13      2.50 o 
   3  10   8       13.02       11.05      1.30 o 
   4  10   8      113.31      117.79      2.84 o 
   5  10   8       30.40       34.14      1.92 o 
   0  11   8       30.02       28.63      2.91 o 
   1  11   8      103.13      102.18      2.52 o 
   2  11   8       87.69       83.57      2.73 o 
   3  11   8      276.30      295.03      4.92 o 
   4  11   8       35.59       33.22      1.74 o 
   5  11   8       11.64       12.04      1.58 o 
   0  12   8       17.52       10.08      2.61 o 
   1  12   8       84.59       79.25      2.31 o 
   2  12   8       21.67       19.09      2.84 o 
   3  12   8       66.66       69.82      2.78 o 
   4  12   8       83.71       86.48      3.16 o 
   0  13   8        4.93        3.34      2.59 o 
   1  13   8        1.20        0.13      2.29 o 
   2  13   8       16.05       10.65      1.85 o 
   3  13   8        2.45        3.22      1.88 o 
   0  14   8      100.51      118.49      6.03 o 
   1  14   8       38.57       38.93      3.77 o 
   1   0   9       16.08        9.71      1.38 o 
   2   0   9       56.86       51.84      1.96 o 
   3   0   9        4.49        2.54      0.77 o 
   4   0   9      704.25      694.18      9.85 o 
   5   0   9       54.50       42.39      1.68 o 
   6   0   9        7.73        7.72      1.26 o 
   7   0   9       35.96       38.10      2.36 o 
   8   0   9       46.85       51.45      2.95 o 
   0   1   9      136.80      128.64      3.24 o 
   1   1   9      400.41      410.10      5.41 o 
   2   1   9       71.27       62.73      1.53 o 
   3   1   9      264.64      238.57      2.92 o 
   4   1   9       85.15       82.49      1.55 o 
   5   1   9      128.32      125.64      1.88 o 
   6   1   9      155.78      149.26      2.38 o 
   7   1   9       10.53        8.97      1.13 o 
   8   1   9        0.32        0.98      3.06 o 
   0   2   9      348.90      369.23      7.01 o 
   1   2   9       78.71       97.43      1.95 o 
   2   2   9      199.32      197.63      3.64 o 
   3   2   9       97.18       96.80      1.80 o 
   4   2   9      423.12      425.52      5.13 o 
   5   2   9      252.25      226.93      2.76 o 
   6   2   9       40.43       44.70      1.47 o 
   7   2   9       49.62       52.27      1.68 o 
   0   3   9      265.32      251.56      5.22 o 
   1   3   9      243.90      251.67      3.71 o 
   2   3   9      929.04      926.17      9.76 o 
   3   3   9       83.22       84.01      1.66 o 
   4   3   9       98.11       88.08      2.61 o 
   5   3   9      121.10      118.96      2.03 o 
   6   3   9       23.39       24.59      1.51 o 
   7   3   9       49.50       54.86      1.99 o 
   0   4   9       19.46       15.97      2.03 o 
   1   4   9     1576.73     1627.77     18.64 o 
   2   4   9      977.02      980.87     10.32 o 
   3   4   9       66.18       62.67      1.49 o 
   4   4   9      419.99      414.28      5.73 o 
   5   4   9      107.79       95.97      2.66 o 
   6   4   9       44.98       44.77      1.52 o 
   7   4   9      143.25      149.83      3.23 o 
   0   5   9       73.27       78.77      2.53 o 
   1   5   9      393.80      385.66      6.17 o 
   2   5   9        3.70        2.31      0.58 o 
   3   5   9       31.04       24.22      1.04 o 
   4   5   9      161.54      158.85      2.94 o 
   5   5   9       48.74       45.89      1.66 o 
   6   5   9        1.31        2.04      0.94 o 
   7   5   9       30.29       32.42      2.71 o 
   0   6   9      826.85      826.88     14.37 o 
   1   6   9     1706.26     1643.67     21.92 o 
   2   6   9      599.93      588.58      6.70 o 
   3   6   9       48.69       44.62      1.32 o 
   4   6   9      243.54      218.76      3.01 o 
   5   6   9       11.49        9.10      1.49 o 
   6   6   9       16.64       18.62      1.53 o 
   7   6   9       76.31       86.28      2.53 o 
   0   7   9      757.30      748.12     13.25 o 
   1   7   9      240.23      235.55      3.74 o 
   2   7   9       37.97       39.75      1.36 o 
   3   7   9       25.02       24.46      1.19 o 
   4   7   9      146.53      135.90      2.80 o 
   5   7   9       95.24       95.48      2.44 o 
   6   7   9       46.74       47.14      1.91 o 
   0   8   9      116.46      113.22      3.36 o 
   1   8   9      174.65      170.77      3.07 o 
   2   8   9      116.52      106.59      2.43 o 
   3   8   9       27.92       28.02      1.31 o 
   4   8   9       58.50       63.00      1.78 o 
   5   8   9      114.88      113.63      2.72 o 
   6   8   9       70.11       76.22      2.38 o 
   0   9   9       47.02       51.37      2.72 o 
   1   9   9       70.48       71.69      2.84 o 
   2   9   9      141.74      133.66      2.85 o 
   3   9   9       21.39       23.29      1.87 o 
   4   9   9       22.56       26.85      2.07 o 
   5   9   9       89.64       90.71      2.49 o 
   6   9   9       22.50       24.25      1.87 o 
   0  10   9       47.92       36.86      2.18 o 
   1  10   9       50.01       55.05      2.07 o 
   2  10   9       50.81       52.80      1.84 o 
   3  10   9       22.87       21.21      1.83 o 
   4  10   9      255.90      281.35      4.86 o 
   5  10   9       20.67       22.85      1.83 o 
   0  11   9       59.80       58.70      4.17 o 
   1  11   9       20.78       14.73      1.62 o 
   2  11   9        3.02        2.18      1.34 o 
   3  11   9        9.10        7.92      1.50 o 
   4  11   9        0.15       -0.20      1.24 o 
   0  12   9       12.68        4.19      2.59 o 
   1  12   9       19.20       14.60      1.71 o 
   2  12   9       44.20       47.72      2.34 o 
   3  12   9       21.61       20.57      2.12 o 
   0  13   9       35.22       35.55      3.60 o 
   1  13   9       13.60       10.42      3.06 o 
   2  13   9       15.52       12.76      1.98 o 
   0   0  10      170.91      149.22      5.20 o 
   1   0  10       27.95       24.83      2.48 o 
   2   0  10        2.97        1.04      0.89 o 
   3   0  10        4.52        0.90      0.96 o 
   4   0  10      254.48      252.73      4.50 o 
   5   0  10        5.02        2.07      1.01 o 
   6   0  10        0.01        0.47      1.25 o 
   7   0  10       44.20       46.83      2.57 o 
   0   1  10        6.30        1.91      0.95 o 
   1   1  10      204.77      227.69      3.51 o 
   2   1  10       39.85       41.12      1.34 o 
   3   1  10      187.40      174.44      2.98 o 
   4   1  10        1.87        1.09      0.61 o 
   5   1  10      311.95      313.51      3.53 o 
   6   1  10      274.15      291.99      3.75 o 
   7   1  10       45.92       45.75      1.65 o 
   0   2  10      290.11      289.27      6.61 o 
   1   2  10      371.55      370.22      5.10 o 
   2   2  10      190.15      189.89      3.12 o 
   3   2  10       33.38       26.24      1.04 o 
   4   2  10       42.50       41.71      1.47 o 
   5   2  10      158.17      157.69      2.24 o 
   6   2  10      156.89      166.49      2.88 o 
   7   2  10      158.49      173.74      3.10 o 
   0   3  10      182.78      169.09      4.07 o 
   1   3  10     1009.97      969.37     11.62 o 
   2   3  10      195.68      192.08      3.72 o 
   3   3  10      196.26      184.84      2.79 o 
   4   3  10       42.83       39.11      1.44 o 
   5   3  10       23.06       23.65      1.19 o 
   6   3  10      248.92      242.13      4.17 o 
   7   3  10        3.70        5.76      1.36 o 
   0   4  10      859.72      866.65     17.09 o 
   1   4  10      198.38      197.54      4.44 o 
   2   4  10     1081.33     1064.42     12.73 o 
   3   4  10      210.70      204.16      3.43 o 
   4   4  10       11.81       10.07      1.21 o 
   5   4  10       30.98       29.57      1.28 o 
   6   4  10       29.30       31.85      1.57 o 
   7   4  10       11.09       15.15      1.61 o 
   0   5  10     2327.67     2324.19     44.65 o 
   1   5  10      512.41      509.91      7.75 o 
   2   5  10      439.37      427.83      5.89 o 
   3   5  10      147.88      139.37      2.69 o 
   4   5  10      102.44       94.42      2.22 o 
   5   5  10       25.82       26.60      1.58 o 
   6   5  10       17.12       17.70      1.51 o 
   7   5  10       89.34       99.53      2.87 o 
   0   6  10        3.81        3.78      1.16 o 
   1   6  10      299.96      292.36      5.18 o 
   2   6  10      533.36      544.62      7.20 o 
   3   6  10       69.38       67.79      1.65 o 
   4   6  10       41.47       40.94      1.55 o 
   5   6  10        1.07        2.03      1.05 o 
   6   6  10       27.78       33.65      1.88 o 
   0   7  10        0.37        0.08      1.50 o 
   1   7  10      219.60      213.52      3.59 o 
   2   7  10      116.61      118.16      2.94 o 
   3   7  10       86.09       82.86      2.10 o 
   4   7  10       12.71       11.63      1.41 o 
   5   7  10       13.06       10.99      1.32 o 
   6   7  10       28.36       37.59      2.98 o 
   0   8  10       78.02       78.77      2.88 o 
   1   8  10      388.30      386.96      5.60 o 
   2   8  10      169.79      169.55      3.73 o 
   3   8  10       24.48       26.60      1.33 o 
   4   8  10       30.85       32.09      1.66 o 
   5   8  10        3.25        3.88      1.26 o 
   6   8  10       21.10       27.40      1.90 o 
   0   9  10       53.28       55.85      2.51 o 
   1   9  10       65.08       61.76      2.20 o 
   2   9  10        5.03        3.81      1.12 o 
   3   9  10        4.52        3.85      1.39 o 
   4   9  10       63.01       68.80      2.26 o 
   5   9  10       57.18       65.68      2.58 o 
   0  10  10       67.94       67.07      2.88 o 
   1  10  10       62.42       58.04      2.21 o 
   2  10  10       14.78       13.92      1.42 o 
   3  10  10        4.44        5.90      1.22 o 
   4  10  10        4.63        3.57      1.29 o 
   0  11  10        1.02        1.01      2.25 o 
   1  11  10        6.37        5.56      2.29 o 
   2  11  10       10.32        6.47      1.86 o 
   3  11  10       59.35       60.35      2.17 o 
   4  11  10        4.31        2.77      1.51 o 
   0  12  10       35.69       40.57      3.68 o 
   1  12  10       20.61       16.45      2.35 o 
   2  12  10        8.71        6.20      2.02 o 
   3  12  10        7.66        4.21      1.78 o 
   0  13  10        1.22        0.38      2.83 o 
   1  13  10      173.69      187.01      7.92 o 
   1   0  11        5.96        9.83      1.59 o 
   2   0  11      286.82      272.49      5.87 o 
   3   0  11       77.36       67.41      2.50 o 
   4   0  11        1.06        1.22      0.89 o 
   5   0  11      480.76      481.22      7.59 o 
   6   0  11      100.46       99.74      2.86 o 
   7   0  11        9.83        8.71      2.22 o 
   0   1  11      160.76      151.96      4.87 o 
   1   1  11       38.55       30.50      1.22 o 
   2   1  11      148.26      132.70      2.55 o 
   3   1  11      171.73      170.31      3.03 o 
   4   1  11        8.49        5.06      0.84 o 
   5   1  11       28.21       28.00      1.36 o 
   6   1  11      198.78      206.30      3.05 o 
   7   1  11       39.98       42.19      1.70 o 
   0   2  11      167.67      172.09      6.03 o 
   1   2  11       96.23       94.38      2.10 o 
   2   2  11       46.83       43.69      1.46 o 
   3   2  11      220.03      210.49      3.84 o 
   4   2  11      229.31      212.39      3.63 o 
   5   2  11       32.13       32.31      1.10 o 
   6   2  11      108.12      112.57      2.37 o 
   7   2  11       51.65       54.28      2.10 o 
   0   3  11        0.11        1.37      1.04 o 
   1   3  11       38.27       33.37      1.29 o 
   2   3  11      182.71      170.09      3.02 o 
   3   3  11      703.99      663.89      8.52 o 
   4   3  11       41.16       41.55      1.53 o 
   5   3  11       69.89       63.02      1.70 o 
   6   3  11      206.50      212.01      3.90 o 
   7   3  11       84.32       89.19      2.61 o 
   0   4  11      274.93      279.78      6.03 o 
   1   4  11       87.85       80.30      1.96 o 
   2   4  11       34.51       37.31      1.63 o 
   3   4  11       75.27       70.94      1.89 o 
   4   4  11      233.50      222.64      3.80 o 
   5   4  11        9.17        9.65      1.08 o 
   6   4  11      118.44      125.99      2.91 o 
   0   5  11        7.76        7.35      1.61 o 
   1   5  11      331.42      330.07      4.87 o 
   2   5  11      285.95      278.18      4.33 o 
   3   5  11       95.66       93.92      2.23 o 
   4   5  11       77.04       71.95      2.02 o 
   5   5  11        6.78        6.95      1.22 o 
   6   5  11       30.96       38.46      2.00 o 
   0   6  11       65.94       66.22      2.61 o 
   1   6  11       38.34       36.78      1.43 o 
   2   6  11      198.36      188.78      4.10 o 
   3   6  11       31.43       27.09      1.35 o 
   4   6  11       48.79       49.52      2.29 o 
   5   6  11       43.56       40.74      1.72 o 
   6   6  11       23.46       26.82      1.83 o 
   0   7  11      180.49      177.89      4.59 o 
   1   7  11       72.90       68.38      2.26 o 
   2   7  11      151.06      151.76      3.50 o 
   3   7  11      237.42      237.93      4.03 o 
   4   7  11       80.35       83.29      2.66 o 
   5   7  11       12.89       16.13      1.52 o 
   6   7  11       88.33       97.73      2.74 o 
   0   8  11      166.59      160.56      4.38 o 
   1   8  11       16.39       11.64      1.15 o 
   2   8  11        5.66        4.24      1.22 o 
   3   8  11       13.27       14.52      2.03 o 
   4   8  11       52.27       62.64      2.06 o 
   5   8  11        4.28        4.34      1.30 o 
   0   9  11        4.61        4.64      2.18 o 
   1   9  11       43.95       47.67      2.39 o 
   2   9  11      137.71      146.11      3.59 o 
   3   9  11       58.33       61.55      2.55 o 
   4   9  11       74.18       81.20      2.84 o 
   5   9  11       36.21       43.73      2.23 o 
   0  10  11        2.15        1.49      1.66 o 
   1  10  11        0.89       -0.84      1.21 o 
   2  10  11       52.58       55.33      2.34 o 
   3  10  11        3.61        4.22      1.62 o 
   4  10  11       40.55       46.98      2.34 o 
   0  11  11       17.88       15.96      3.10 o 
   1  11  11       29.60       34.53      2.93 o 
   2  11  11       26.36       25.85      2.55 o 
   3  11  11       54.66       57.27      2.19 o 
   0  12  11        0.52       -1.39      2.65 o 
   1  12  11       46.17       48.33      2.38 o 
   0   0  12       84.19      125.21      5.07 o 
   1   0  12      137.99      142.65      3.90 o 
   2   0  12      262.89      224.01      9.63 o 
   3   0  12      386.90      392.02      7.99 o 
   4   0  12       37.50       34.98      2.80 o 
   5   0  12      122.24      111.81      3.69 o 
   6   0  12       13.48       14.79      2.39 o 
   0   1  12      122.10      105.47      3.24 o 
   1   1  12        9.84       11.45      1.55 o 
   2   1  12       13.97       10.52      1.02 o 
   3   1  12      356.32      340.44      5.07 o 
   4   1  12       45.26       45.43      1.63 o 
   5   1  12        7.53        6.16      1.87 o 
   6   1  12       41.21       39.27      1.45 o 
   0   2  12       29.34       25.71      1.73 o 
   1   2  12       18.37       15.19      1.14 o 
   2   2  12      515.91      496.29      7.66 o 
   3   2  12      544.90      501.10      7.97 o 
   4   2  12        4.33        4.67      1.00 o 
   5   2  12       53.90       52.75      1.64 o 
   6   2  12       70.47       77.21      2.07 o 
   0   3  12       97.92       95.56      3.33 o 
   1   3  12       85.04       81.27      2.01 o 
   2   3  12       97.21       92.12      2.39 o 
   3   3  12       79.30       76.19      2.01 o 
   4   3  12        8.77        8.49      1.12 o 
   5   3  12       11.97       11.99      1.19 o 
   6   3  12       10.86       10.55      2.34 o 
   0   4  12        0.63        0.91      1.17 o 
   1   4  12       99.75       97.85      2.24 o 
   2   4  12       61.36       61.22      3.78 o 
   3   4  12       73.25       73.38      2.32 o 
   4   4  12       65.30       70.75      2.34 o 
   5   4  12       12.52       17.38      2.68 o 
   6   4  12       26.53       24.77      1.77 o 
   0   5  12      531.58      548.41     10.46 o 
   1   5  12       24.32       25.22      1.34 o 
   2   5  12      111.00      101.98      2.32 o 
   3   5  12       49.32       43.70      2.11 o 
   4   5  12       51.73       53.83      1.82 o 
   5   5  12       11.44       10.77      1.32 o 
   6   5  12        3.55        3.08      1.34 o 
   0   6  12       20.68       26.17      2.00 o 
   1   6  12      108.29      107.38      2.43 o 
   2   6  12       52.83       52.87      2.50 o 
   3   6  12       96.84       98.39      2.85 o 
   4   6  12       39.49       40.99      1.70 o 
   5   6  12       14.26       14.36      1.57 o 
   0   7  12       12.22       11.47      2.70 o 
   1   7  12      144.14      144.36      2.94 o 
   2   7  12       84.44       81.31      2.60 o 
   3   7  12       18.89       22.14      4.64 o 
   4   7  12       13.71       15.58      1.71 o 
   5   7  12        8.95        8.99      1.47 o 
   0   8  12        3.59        2.50      1.83 o 
   1   8  12      132.95      137.82      4.19 o 
   2   8  12       38.12       42.82      2.05 o 
   3   8  12      132.54      140.82      3.61 o 
   4   8  12        7.82        9.22      2.02 o 
   5   8  12       45.65       48.13      2.02 o 
   0   9  12       37.05       37.34      5.24 o 
   1   9  12        9.89        8.64      1.46 o 
   2   9  12       19.07       19.62      2.10 o 
   3   9  12       55.84       59.60      4.92 o 
   4   9  12       41.52       48.85      3.39 o 
   0  10  12       60.70       67.24      4.37 o 
   1  10  12       43.36       51.13      2.41 o 
   2  10  12      119.09      138.01      3.71 o 
   3  10  12      169.53      195.45      5.75 o 
   0  11  12        7.92       10.29      2.87 o 
   1  11  12       31.36       30.27      2.25 o 
   2  11  12        6.29        5.99      2.06 o 
   1   0  13      313.98      239.36      5.61 o 
   2   0  13      120.28      111.93      3.49 o 
   3   0  13      255.16      250.07      5.88 o 
   4   0  13        1.19       -0.10      1.27 o 
   5   0  13       12.86       16.95      2.93 o 
   6   0  13       16.34       16.37      3.69 o 
   0   1  13        1.64        2.19      1.13 o 
   1   1  13       35.75       32.92      1.35 o 
   2   1  13        1.70        0.51      0.83 o 
   3   1  13        0.01       -0.60      0.87 o 
   4   1  13       10.33        7.88      1.30 o 
   5   1  13       63.02       63.79      2.93 o 
   6   1  13       20.27       22.02      2.57 o 
   0   2  13       28.92       18.12      1.73 o 
   1   2  13       17.70       11.06      1.41 o 
   2   2  13      135.32      121.31      2.60 o 
   3   2  13       73.39       75.74      2.06 o 
   4   2  13        8.39        6.95      1.30 o 
   5   2  13       27.34       28.44      1.71 o 
   6   2  13       11.75       10.99      2.63 o 
   0   3  13       73.75       69.32      2.73 o 
   1   3  13       52.15       48.01      1.64 o 
   2   3  13       82.70       83.54      2.15 o 
   3   3  13      114.29      104.16      5.53 o 
   4   3  13       11.34        9.48      2.14 o 
   5   3  13        9.31        6.96      1.27 o 
   6   3  13       13.01       17.23      2.96 o 
   0   4  13      176.17      175.64      4.61 o 
   1   4  13      110.29      118.70      2.60 o 
   2   4  13       15.59       13.20      1.40 o 
   3   4  13       18.79       16.93      2.06 o 
   4   4  13        4.49        4.93      1.32 o 
   5   4  13       35.12       42.97      1.66 o 
   0   5  13        4.82        2.49      1.35 o 
   1   5  13       23.23       24.45      1.95 o 
   2   5  13       51.59       50.42      2.06 o 
   3   5  13        3.24        2.24      1.19 o 
   4   5  13       12.08       11.04      1.52 o 
   5   5  13        0.55        0.37      1.23 o 
   0   6  13       14.45       15.85      3.55 o 
   1   6  13       28.88       31.55      1.48 o 
   2   6  13        2.36        2.06      1.32 o 
   3   6  13       12.51       15.65      1.65 o 
   4   6  13       24.57       32.56      2.04 o 
   5   6  13       13.46       14.47      1.66 o 
   0   7  13        5.55        1.36      1.51 o 
   1   7  13       26.51       26.48      3.26 o 
   2   7  13       61.88       64.69      2.40 o 
   3   7  13       70.95       86.96      2.82 o 
   4   7  13       13.26       14.73      2.57 o 
   0   8  13       19.03       13.51      2.09 o 
   1   8  13       54.96       59.92      2.34 o 
   2   8  13       26.48       30.60      2.25 o 
   3   8  13       34.74       41.98      2.17 o 
   4   8  13        7.40        4.12      2.02 o 
   0   9  13       44.47       45.73      2.69 o 
   1   9  13       54.50       56.50      2.54 o 
   2   9  13       25.63       29.76      3.12 o 
   3   9  13        1.67        1.71      1.85 o 
   0  10  13        4.99        4.43      2.70 o 
   1  10  13      107.39      117.05      3.42 o 
   2  10  13       84.71       91.55      3.09 o 
   0   0  14       43.95       55.72      3.57 o 
   1   0  14       23.82       11.92      1.58 o 
   2   0  14       19.89       19.60      4.18 o 
   3   0  14       10.51        8.28      1.68 o 
   4   0  14       83.67       89.05      3.40 o 
   5   0  14        6.81        5.89      2.67 o 
   0   1  14       10.02        7.76      1.52 o 
   1   1  14       22.63       13.29      1.19 o 
   2   1  14        1.73        1.14      0.94 o 
   3   1  14        2.58        3.26      0.98 o 
   4   1  14       50.06       53.17      2.22 o 
   5   1  14       20.65       27.39      2.51 o 
   0   2  14        5.86        3.43      1.38 o 
   1   2  14       19.66       23.66      1.88 o 
   2   2  14       16.43       16.75      1.34 o 
   3   2  14       16.16       14.02      1.33 o 
   4   2  14       51.64       58.12      2.33 o 
   5   2  14       45.08       47.64      3.47 o 
   0   3  14        6.84        6.73      1.46 o 
   1   3  14        7.90        4.77      1.04 o 
   2   3  14       22.15       19.54      1.42 o 
   3   3  14       16.83       14.13      1.99 o 
   4   3  14       25.21       29.08      3.09 o 
   5   3  14       95.79      104.33      5.32 o 
   0   4  14        9.57        7.70      2.68 o 
   1   4  14       51.70       44.12      1.83 o 
   2   4  14       23.14       24.35      1.52 o 
   3   4  14        1.76        1.13      1.20 o 
   4   4  14       33.85       34.22      2.01 o 
   5   4  14       17.06       24.65      2.18 o 
   0   5  14       68.22       73.04      3.01 o 
   1   5  14        7.67        5.06      1.07 o 
   2   5  14       20.01       19.08      1.59 o 
   3   5  14       25.67       27.63      1.91 o 
   4   5  14       27.46       31.79      2.24 o 
   0   6  14       25.76       24.99      2.23 o 
   1   6  14       19.93       15.80      2.16 o 
   2   6  14       90.19       90.97      2.87 o 
   3   6  14       10.10        8.93      1.54 o 
   4   6  14       17.54       19.04      2.31 o 
   0   7  14        9.24        4.87      3.79 o 
   1   7  14       14.29       10.97      1.34 o 
   2   7  14       29.37       33.22      2.21 o 
   3   7  14        3.65        0.88      1.52 o 
   4   7  14       11.96       15.96      3.51 o 
   0   8  14        0.34        0.62      1.60 o 
   1   8  14        1.10        0.52      1.35 o 
   2   8  14        3.08        3.42      1.48 o 
   3   8  14       18.79       23.01      2.04 o 
   0   9  14        0.21       -1.50      1.74 o 
   1   9  14       13.90       16.86      2.00 o 
   2   9  14        7.56        5.93      1.99 o 
   1   0  15        7.22        4.33      1.50 o 
   2   0  15       78.40       85.43      3.31 o 
   3   0  15       62.38       58.07      2.85 o 
   4   0  15      153.56      177.70      7.36 o 
   5   0  15       24.07       33.04      4.09 o 
   0   1  15       18.64       15.01      1.92 o 
   1   1  15       75.54       84.87      2.30 o 
   2   1  15       11.78       10.82      1.24 o 
   3   1  15       17.23       13.51      1.56 o 
   4   1  15       85.44       98.47      3.07 o 
   0   2  15        5.89        6.53      1.58 o 
   1   2  15       30.99       29.04      1.53 o 
   2   2  15       40.56       42.40      1.72 o 
   3   2  15       20.48       17.31      3.28 o 
   4   2  15       41.06       44.29      2.25 o 
   0   3  15       65.27       76.54      3.15 o 
   1   3  15       45.46       42.65      1.72 o 
   2   3  15       24.72       28.36      1.51 o 
   3   3  15       14.69       14.18      1.67 o 
   4   3  15       24.29       28.09      2.09 o 
   0   4  15       68.52       74.40      3.12 o 
   1   4  15       94.19      102.69      2.57 o 
   2   4  15       10.66        9.26      1.28 o 
   3   4  15       10.36       13.12      1.58 o 
   4   4  15       22.77       31.95      2.89 o 
   0   5  15       74.35       76.47      3.18 o 
   1   5  15      103.95      117.13      2.82 o 
   2   5  15       33.32       31.78      2.06 o 
   3   5  15        6.58        3.83      1.45 o 
   4   5  15       20.08       22.89      3.21 o 
   0   6  15       53.81       59.00      2.94 o 
   1   6  15       10.85        8.77      1.37 o 
   2   6  15       42.37       48.26      2.24 o 
   3   6  15       25.08       28.65      2.24 o 
   0   7  15       61.60       63.77      3.13 o 
   1   7  15       33.85       34.17      2.02 o 
   2   7  15        0.80       -0.01      1.43 o 
   0   8  15       39.64       47.64      2.91 o 
   1   8  15        3.22        3.34      1.58 o 
   0   0  16        6.69        6.57      2.33 o 
   1   0  16        1.57        0.04      1.52 o 
   2   0  16        2.61       -0.19      1.54 o 
   3   0  16       19.46       21.17      2.48 o 
   4   0  16        0.98       -0.38      2.50 o 
   0   1  16        3.13        1.32      1.61 o 
   1   1  16       35.73       34.43      1.68 o 
   2   1  16        8.35        7.21      1.26 o 
   3   1  16       50.27       48.80      2.01 o 
   4   1  16       21.91       29.14      2.47 o 
   0   2  16      149.96      166.27      5.62 o 
   1   2  16        6.84        6.50      1.24 o 
   2   2  16       27.80       30.94      1.70 o 
   3   2  16       26.54       30.79      2.21 o 
   0   3  16       36.88       41.85      5.95 o 
   1   3  16       82.34       90.39      2.50 o 
   2   3  16       18.36       19.52      1.77 o 
   3   3  16       13.57       13.30      1.82 o 
   0   4  16        1.13        0.80      2.77 o 
   1   4  16       14.72       15.97      1.55 o 
   2   4  16       36.26       38.69      1.85 o 
   3   4  16        3.24        2.48      1.53 o 
   0   5  16      312.85      360.73      8.26 o 
   1   5  16       36.18       41.60      1.88 o 
   2   5  16      163.61      186.48      4.49 o 
   0   6  16       91.42      103.63      3.98 o 
   1   6  16       37.46       43.60      3.74 o 
   2   6  16        9.39        8.48      1.81 o 
   1   0  17        0.71        1.18      1.69 o 
   2   0  17       46.82       54.71      2.90 o 
   0   1  17        0.13       -0.47      2.28 o 
   1   1  17        9.68        6.74      1.33 o 
   2   1  17       22.18       22.09      3.11 o 
   0   2  17        1.39        0.99      1.73 o 
   1   2  17        4.26        4.34      1.29 o 
   2   2  17       15.73       14.37      1.62 o 
   0   3  17        3.94        3.83      2.03 o 
   1   3  17       18.05       21.00      2.11 o 
   2   3  17      144.75      162.36      3.59 o 
   0   4  17      170.22      206.76      5.86 o 
   1   4  17      126.73      146.03      3.38 o 
                                                 
